# Supplementary material for: The vaginal microbiota of pregnant women who subsequently have spontaneous preterm labor and delivery and those with a normal delivery at term
Source: Microbiome. 2014 May 27;2:18. doi: 10.1186/2049-2618-2-18 (PMC4066267; doi:10.1186/2049-2618-2-18)
Supplement: Additional file 1: Table S1 — Taxonomic assignments, relative abundance of 16S rRNA gene sequences per taxa, and metadata. [file 2049-2618-2-18-S1.xlsx]

## Sheet: romero_term_preterm_pt2k_subjID
Table S1. Taxonomic assignments, relative abundance of 16S rRNA gene sequences per taxa, and metadata
a Community state types as defined in Figure 1; b Total number of high-quality 16S rRNA gene sequence reads; cpplacer+speciateIT Taxonomic assignments
Metadata								Relative abundance of 16S rRNA gene sequences assigned to each taxac
sample ID	subject ID	calculated GA (weeks)	Pregnancy outcome	Acute Histologic Chorioamnionitis	CST	Total Read Countsb		Lactobacillus iners	Lactobacillus crispatus	Gardnerella vaginalis	Lactobacillus jensenii	BVAB1	Megasphaera sp. type 1	Atopobium vaginae	Lactobacillus gasseri	Aerococcus christensenii	BVAB2	Streptococcus mitis	Prevotella genogroup 3	Streptococcus agalactiae	Megasphaera sp. type 2	Gemella	Candidate Division TM7 vaginal	Parvimonas micra	Dialister sp. type 2	Lactobacillus vaginalis	Dialister propionicifaciens	Eggerthella	Lactobacillus coleohominis	Mycoplasma hominis	Prevotella bivia	Prevotella genogroup 1	Sneathia sanguinegens	Bifidobacterium breve	Enterococcus faecalis	Prevotella genogroup 2	Ureaplasma parvum	Streptococcus oralis	Peptoniphilus harei	Streptococcus salivarius	Atopobium rimae	Agrobacterium tumefaciens	Leptotrichia amnionii	BVAB3	Peptoniphilus lacrimalis	Anaerococcus tetradius	Lactobacillus rhamnosus	Prevotella buccalis	Enterococcus faecium
HUZ241157	10681	23.71	TERM	No	III	9917		61.0467	31.8141	5.69729	0.19159	0.363013	0.141172	0.0201674	0	0.0201674	0.0302511	0.332762	0.0100837	0.161339	0	0	0.0201674	0.0100837	0	0	0	0	0	0	0	0	0	0	0	0	0.0201674	0.0403348	0	0	0	0	0	0	0	0	0	0	0
HUZ241168	10681	28.71	TERM	No	III	9306		44.7883	45.7232	0.870406	6.79132	0.988609	0.0752203	0.0752203	0	0.0214915	0.0322373	0.0322373	0.0214915	0	0	0.0214915	0	0	0.0107458	0	0	0.0214915	0.365356	0.0107458	0	0	0.0107458	0	0.0107458	0	0.0322373	0	0	0.0107458	0	0.0107458	0	0	0	0	0	0	0
HUZ241167	10681	31.43	TERM	No	I	12239		3.58689	92.9896	0.857913	1.0295	0.833401	0.0980472	0.0980472	0	0.0163412	0.0081706	0.0081706	0.0081706	0	0	0	0.0081706	0.0245118	0	0.114388	0.0081706	0.0163412	0.261459	0	0	0	0	0	0	0	0	0	0	0	0	0	0	0	0	0	0	0	0
HUZ241166	10681	33.43	TERM	No	I	11006		5.00636	92.6313	0.790478	0.881337	0.0272579	0.0726876	0.0726876	0	0.0817736	0	0	0.0272579	0.00908595	0	0.00908595	0.0181719	0	0	0.00908595	0	0.00908595	0.299836	0	0	0.00908595	0	0.00908595	0	0	0.0181719	0	0	0	0	0	0	0	0	0	0	0	0
HUZ241165	10681	35.71	TERM	No	I	9937		2.01268	95.9948	0.221395	0.825199	0.382409	0.0704438	0.0100634	0	0	0	0	0.0100634	0.0905706	0	0	0.0201268	0	0	0.100634	0	0	0.191205	0	0	0	0.0201268	0	0.0100634	0	0	0	0	0	0	0	0.0100634	0	0	0	0	0	0
HUZ241389	11105	23.43	TERM	No	IV-B	2163		0.462321	0.416089	36.2922	0	51.4101	4.11466	4.39205	0	0.87841	0.277393	0	0.277393	0	0.0462321	0	0	0.184928	0	0	0.323625	0.508553	0	0	0	0	0	0	0	0	0.0924642	0	0	0	0	0.0462321	0	0.0462321	0.0924642	0	0	0	0
HUZ241387	11105	28.43	TERM	No	IV-B	8738		2.25452	0.972763	56.8666	0	19.4438	5.04692	6.64912	0	0.263218	1.12154	0	2.50629	0	0.537881	0.343328	0	0.892653	0.320439	0	0.0801099	1.3962	0	0.0686656	0	0.125887	0.0457771	0	0	0	0.102998	0	0	0	0.0801099	0.114443	0.0457771	0.16022	0.320439	0.0343328	0	0.0228885	0
HUZ241386	11105	30.43	TERM	No	IV-B	10515		3.58535	0	79.7527	0	3.95625	1.73086	6.49548	0	1.44555	0.332858	0.0380409	0.40894	0	0	0.0951022	0	0.43747	0.199715	0	0.114123	0.960533	0	0	0	0.0475511	0.0475511	0	0	0	0.0475511	0.00951022	0	0	0.0760818	0.0380409	0.0190204	0.0570613	0.0190204	0	0	0	0
HUZ241385	11105	32.71	TERM	No	IV-B	9371		2.47572	0.981752	24.6185	0.26678	61.1034	3.92701	3.39345	0	0.576246	0.288123	0	0.704301	0	0	0.0106712	0	0.298794	0.224096	0	0.181411	0.181411	0	0	0	0.117383	0.096041	0	0	0	0.0853698	0	0	0	0.0640273	0.0533561	0.0106712	0.138726	0.0533561	0	0	0.0106712	0
HUZ241383	11105	36.43	TERM	No	IV-B	9735		5.69081	3.37956	39.8665	0.205444	38.9728	3.80072	3.83154	0	0.564972	0.308166	0	0.862866	0.0205444	0.0102722	0.0205444	0.0616333	0.544427	0.102722	0.0513611	0.236261	0.585516	0.0205444	0.0308166	0	0.308166	0.143811	0.0102722	0	0	0.0719055	0	0	0	0.0410889	0.0410889	0.0205444	0.0616333	0	0	0	0	0
HUZ237484	11179	18.29	TERM	No	III	8427		98.1369	0	0.94933	0	0.237332	0.0830663	0.0237332	0	0.474665	0.0355999	0	0	0	0	0	0	0	0	0	0	0	0	0	0	0	0	0	0	0.0355999	0.0118666	0	0	0	0	0	0	0.0118666	0	0	0	0	0
HUZ237496	11179	22.29	TERM	No	III	9786		99.3153	0	0.418966	0.0408747	0	0	0	0.0204374	0.143062	0	0	0	0	0	0.0102187	0	0	0	0.0102187	0	0	0	0	0	0	0.030656	0	0	0	0	0	0	0	0	0	0	0	0	0	0	0	0
HUZ237495	11179	25.29	TERM	No	III	9853		97.0466	0.0202984	2.12118	0	0	0	0	0	0.659698	0	0	0	0	0	0	0	0	0	0.0304476	0	0	0	0	0	0	0	0	0	0	0.0710444	0	0	0	0	0	0	0	0	0	0	0	0
HUZ237494	11179	29.29	TERM	No	III	9375		97.0133	0	2.22933	0	0	0	0.096	0.138667	0.277333	0	0	0	0	0.0106667	0	0.0106667	0	0	0.224	0	0	0	0	0	0	0	0	0	0	0	0	0	0	0	0	0	0	0	0	0	0	0
HUZ237493	11179	31.29	TERM	No	III	4516		84.1453	0	7.10806	0	0	0.044287	0.930027	1.46147	5.4473	0	0	0	0	0	0	0	0	0	0.287865	0.44287	0	0	0	0	0	0	0	0	0	0.0221435	0	0	0	0.0664305	0	0	0	0	0	0	0	0
HUZ237492	11179	33	TERM	No	III	8952		99.7766	0	0.100536	0.0446828	0	0	0	0.0223414	0	0	0	0	0	0	0	0	0	0	0.0446828	0	0	0.0111707	0	0	0	0	0	0	0	0	0	0	0	0	0	0	0	0	0	0	0	0
HUZ237491	11179	35.43	TERM	No	III	7727		99.0553	0	0.310599	0	0.517665	0.0647082	0	0	0.0129416	0	0	0	0	0	0	0	0	0	0.0129416	0	0	0.0129416	0	0	0	0	0	0	0.0129416	0	0	0	0	0	0	0	0	0	0	0	0	0
HUZ237801	11185	22.71	TERM	No	III	4666		99.3999	0	0.0642949	0	0.192885	0	0	0	0	0	0	0	0	0	0	0	0	0	0.171453	0	0	0	0	0	0	0	0	0	0	0	0	0	0	0	0	0	0	0	0	0	0	0
HUZ237813	11185	26.71	TERM	No	III	10815		99.5654	0	0.00924642	0	0	0	0	0	0	0	0	0	0	0	0	0	0	0	0.38835	0	0	0	0	0	0	0	0	0	0	0	0	0	0	0	0	0	0	0	0	0	0	0
HUZ237812	11185	28.57	TERM	No	III	11483		99.8171	0	0.104502	0	0.0174171	0.00870853	0	0	0	0.00870853	0	0	0	0	0.00870853	0	0	0	0.0174171	0	0	0	0	0	0	0	0	0	0	0	0	0	0	0	0	0	0	0	0	0	0	0
HUZ237811	11185	30.57	TERM	No	III	11179		99.3917	0	0.205743	0.00894534	0.0536721	0.026836	0.00894534	0	0	0	0	0	0	0	0	0	0	0	0.259415	0	0	0	0	0	0	0.0178907	0	0	0.00894534	0	0	0	0	0	0	0	0	0	0	0	0	0
HUZ237809	11185	34.57	TERM	No	III	9062		99.3158	0	0.308983	0	0.0441404	0.0220702	0.0441404	0	0	0.0110351	0	0	0	0	0	0	0	0	0.253807	0	0	0	0	0	0	0	0	0	0	0	0	0	0	0	0	0	0	0	0	0	0	0
HUZ238061	11186	19.57	TERM	No	III	9258		99.9352	0	0.0324044	0	0	0.0216029	0.0108015	0	0	0	0	0	0	0	0	0	0	0	0	0	0	0	0	0	0	0	0	0	0	0	0	0	0	0	0	0	0	0	0	0	0	0
HUZ238073	11186	23.57	TERM	No	III	9925		99.4257	0	0.443325	0	0.0302267	0.0302267	0.0302267	0	0.0100756	0	0	0	0	0	0	0	0	0	0	0	0	0	0	0	0	0	0	0	0	0	0	0.0100756	0	0	0	0	0	0	0	0	0	0
HUZ238071	11186	29.57	TERM	No	III	8136		99.1765	0	0.553097	0	0.0737463	0.0491642	0.0491642	0	0.0122911	0.0122911	0	0.0122911	0	0	0	0	0	0	0	0	0.0122911	0	0	0	0	0	0	0	0.0245821	0.0245821	0	0	0	0	0	0	0	0	0	0	0	0
HUZ238070	11186	31.57	TERM	No	III	6163		99.7404	0	0.129807	0	0.0811293	0.0324517	0.0162259	0	0	0	0	0	0	0	0	0	0	0	0	0	0	0	0	0	0	0	0	0	0	0	0	0	0	0	0	0	0	0	0	0	0	0
HUZ238069	11186	33.57	TERM	No	III	10836		99.9631	0.0092285	0.0092285	0	0	0	0	0	0	0	0	0	0.0092285	0	0	0	0	0	0	0	0	0	0	0	0	0	0	0	0	0	0	0	0	0	0	0	0	0	0	0	0	0
HUZ238068	11186	35.57	TERM	No	III	11405		99.5967	0.0263043	0.201666	0	0	0.0701447	0.0263043	0	0	0.00876808	0	0	0	0	0	0	0	0	0	0.0263043	0	0	0.00876808	0.00876808	0	0	0	0	0.0175362	0	0	0	0	0	0	0	0	0.00876808	0	0	0	0
HUZ237302	11213	17.43	TERM	No	III	7230		39.2393	59.668	0.290456	0.0138313	0.124481	0.138313	0.0138313	0.428769	0.0276625	0.0138313	0	0	0	0	0.0138313	0	0	0.0138313	0.0138313	0	0	0	0	0	0	0	0	0	0	0	0	0	0	0	0	0	0	0	0	0	0	0
HUZ237314	11213	21.43	TERM	No	III	7900		48.557	49.6582	0.531646	0.0506329	0.265823	0.379747	0	0.405063	0.0632911	0	0	0	0	0	0	0	0	0.0126582	0.0506329	0	0	0	0	0	0	0	0	0	0	0	0	0	0	0	0	0	0	0	0.0126582	0	0	0
HUZ237313	11213	25.43	TERM	No	III	5236		63.6364	35.5997	0.210084	0	0.0190985	0.324675	0	0.114591	0.0190985	0	0	0	0.0190985	0	0	0	0	0	0.0381971	0	0	0	0	0	0	0	0	0	0	0	0	0	0	0	0	0	0	0	0.0190985	0	0	0
HUZ237311	11213	28.43	TERM	No	III	7925		42.1325	57.5016	0.113565	0	0	0.0757098	0	0.0883281	0.0126183	0	0	0	0	0	0	0	0	0	0.0504732	0	0.0126183	0	0	0	0	0	0	0	0	0	0	0	0	0	0	0	0	0	0	0	0	0
HUZ237310	11213	30.43	TERM	No	III	8709		63.7157	35.0212	0.43633	0	0.0114824	0.585601	0.0114824	0.126306	0.0229647	0	0	0	0	0	0	0	0	0.0114824	0.0459295	0	0	0	0	0	0	0	0	0	0	0	0	0	0	0	0	0	0	0	0	0	0	0
HUZ237308	11213	35.43	TERM	No	III	8198		54.0254	45.133	0.19517	0.0121981	0	0.121981	0	0.378141	0.0731886	0	0	0	0	0	0	0	0	0	0.0487924	0	0	0.0121981	0	0	0	0	0	0	0	0	0	0	0	0	0	0	0	0	0	0	0	0
HUZ236703	11214	25.57	TERM	No	IV-B	5111		38.9356	0	29.5637	0	0.31305	0.0195656	0.0195656	0.117394	21.5026	0	0	0	1.2522	0	2.36744	0	0	0.0586969	0.215222	0.626101	0	0	0	3.60008	0	0	0.0195656	0.0195656	0	0.0586969	0	0.0782626	0	0	0	0	0	0	1.01741	0	0	0
HUZ236702	11214	27.57	TERM	No	IV-B	4913		51.6996	0.0407083	31.6711	0.0203542	0.162833	0.0203542	0.0203542	0.183187	15.4285	0	0	0	0.264604	0	0.0610625	0	0	0	0.122125	0.223896	0.0203542	0	0.0203542	0	0.0203542	0	0	0	0	0	0	0	0	0	0	0	0	0	0	0	0.0203542	0
HUZ236701	11214	29.57	TERM	No	IV-B	3041		38.6057	0.427491	49.0299	0	0	0	0	0.0328839	9.66787	0	0	0	0	0	0.493259	0	0	0.16442	0.131536	0.295955	0	0	0	0.526143	0	0	0	0	0	0.131536	0	0	0	0	0	0.131536	0	0	0.263071	0	0	0
HUZ236699	11214	32.57	TERM	No	III	2151		90.2836	1.06927	1.20874	0	0	0	0	0	1.11576	0	0	0	6.32264	0	0	0	0	0	0	0	0	0	0	0	0	0	0	0	0	0	0	0	0	0	0	0	0	0	0	0	0	0
HUZ236698	11214	34.57	TERM	No	III	8010		96.2672	0.62422	1.9975	0	0	0	0	0.0749064	0.774032	0	0	0	0	0	0.0124844	0	0	0	0.0873908	0.0749064	0	0	0	0.0124844	0	0	0.0249688	0	0.0124844	0	0	0	0	0	0	0	0	0	0	0	0	0
HUZ237575	11219	15.43	TERM	No	III	6688		96.7255	0.0149522	0.0299043	2.90072	0.0299043	0	0	0	0	0	0.0448565	0	0	0	0.0149522	0	0	0	0	0	0	0.20933	0	0	0	0.0149522	0	0	0	0.0149522	0	0	0	0	0	0	0	0	0	0	0	0
HUZ237587	11219	19.43	TERM	No	III	9053		96.3217	0	0	3.55683	0	0.0110461	0	0	0	0	0	0	0	0	0	0	0	0	0	0	0	0.0662764	0	0	0	0	0	0	0	0	0	0	0	0	0	0	0	0	0	0	0	0
HUZ237585	11219	26.43	TERM	No	III	10516		96.5766	0	0.0570559	3.21415	0	0	0.0190186	0	0	0	0	0	0	0	0	0	0	0	0	0	0	0.123621	0	0	0	0	0	0	0	0	0	0	0	0	0	0	0	0	0	0	0	0
HUZ237584	11219	28.71	TERM	No	III	8956		98.6936	0	0.0111657	1.08307	0	0.0111657	0	0	0.0111657	0	0	0	0	0	0	0	0	0	0.0111657	0	0	0.178651	0	0	0	0	0	0	0	0	0	0	0	0	0	0	0	0	0	0	0	0
HUZ237583	11219	30.43	TERM	No	III	8452		93.7885	0	0.212967	5.20587	0	0.473261	0.0118315	0.0828206	0.0354946	0	0	0	0	0	0	0	0	0	0	0.0118315	0	0.177473	0	0	0	0	0	0	0	0	0	0	0	0	0	0	0	0	0	0	0	0
HUZ237582	11219	33.43	TERM	No	IV-B	4435		17.9707	0	20.4961	0.0450958	49.0868	8.47802	0.42841	0	2.66065	0.0450958	0	0	0	0	0.0225479	0	0.0225479	0.202931	0	0.157835	0.0901917	0.11274	0.0225479	0	0	0	0	0	0.0676437	0	0	0	0	0	0	0	0	0	0	0	0.0225479	0
HUZ237581	11219	35.71	TERM	No	III	5322		36.6216	0.0187899	21.195	0.0187899	28.1097	8.62458	0.826757	0	1.44682	0.281849	0	0	0	0	0.807967	0	0.0375799	0.169109	0	0.13153	0.300639	0.0563698	0.338219	0.0751597	0	0	0	0	0.244269	0	0	0	0	0.0187899	0	0	0	0.244269	0.0187899	0	0.169109	0
HUZ238438	11239	16.71	TERM	No	III	10288		99.4168	0	0.476283	0	0	0	0.0486003	0	0.00972006	0.00972006	0	0	0	0	0	0	0	0	0	0	0	0	0	0	0	0	0	0	0.00972006	0.0194401	0	0	0	0	0	0	0	0	0	0	0	0
HUZ238450	11239	19.71	TERM	No	III	4479		99.2186	0	0.156285	0	0.468855	0.0446528	0.0223264	0	0.0446528	0.0223264	0	0	0	0	0	0	0	0.0223264	0	0	0	0	0	0	0	0	0	0	0	0	0	0	0	0	0	0	0	0	0	0	0	0
HUZ238448	11239	25.71	TERM	No	III	10055		99.5226	0	0.0397812	0	0	0.159125	0	0	0	0.0099453	0	0	0	0	0	0	0	0	0	0	0	0.248633	0	0	0	0	0	0	0	0.0099453	0	0	0	0	0	0	0	0.0099453	0	0	0	0
HUZ238447	11239	27.43	TERM	No	III	6682		90.4669	7.60251	0.0299312	0	0.0149656	0.0299312	0.149656	0.553726	0	0	0	0	0	0	0	0	0	0	0.868004	0.239449	0	0	0	0	0	0	0	0	0	0	0	0	0	0	0	0	0	0	0	0	0	0
HUZ240520	11279	20.14	TERM	No	III	5557		88.1231	0	9.77146	0.179953	0.143963	0	0.251934	0.0359906	1.18769	0	0	0	0	0	0	0	0	0.053986	0	0.053986	0	0	0	0	0	0	0	0	0	0.0719813	0	0	0	0.0179953	0	0.0179953	0	0	0.0179953	0	0	0
HUZ240532	11279	26.14	TERM	No	III	10981		99.062	0.0364266	0.719424	0	0.0910664	0.00910664	0	0	0.0546398	0	0	0	0	0	0	0	0	0	0	0	0	0	0	0.00910664	0	0	0.00910664	0	0	0	0	0	0	0	0	0	0	0	0.00910664	0	0	0
HUZ240531	11279	31.14	TERM	No	III	5349		80.7254	0.0186951	5.02898	12.3948	0	0	0.11217	0.224341	1.32735	0	0	0	0	0	0	0	0	0	0.0373902	0.0373902	0	0	0	0	0	0	0	0	0	0	0	0	0	0	0	0	0	0	0	0	0	0
HUZ240530	11279	33.14	TERM	No	III	8970		96.8227	0	0.791527	0.0222965	0	0	0	0	2.00669	0	0.0222965	0	0	0	0	0	0	0	0	0	0	0	0	0	0	0	0	0	0	0.144928	0.0111483	0	0	0	0	0	0	0	0	0	0	0
HUZ240766	11289	16.57	TERM	No	III	4931		86.1489	1.94687	6.65179	0.466437	1.13567	0.973433	0.912594	0	0.425877	0.162239	0	0	0	0	0.0202799	0	0.0405597	0	0	0.0405597	0.223078	0.0202799	0	0	0.0405597	0.0405597	0	0.0202799	0.0202799	0.182519	0	0	0.0202799	0.0405597	0	0	0	0.0202799	0.121679	0	0.0405597	0
HUZ240765	11289	20.57	TERM	No	III	11411		93.848	1.60372	0.350539	0.0175269	0.324249	0.0175269	0.0350539	0	0.0350539	0	0.131452	0	0.0876347	0	0.0262904	0.0175269	0.00876347	0	3.16361	0	0.0262904	0.00876347	0	0	0	0.00876347	0	0	0	0.0175269	0.00876347	0	0.113925	0	0	0	0	0	0	0	0	0
HUZ240763	11289	26.57	TERM	No	III	10805		95.0393	2.21194	1.09209	0.11106	0	0.0370199	0.0277649	0	0.101805	0.00925497	0	0	0	0	0	0.00925497	0.00925497	0	1.09209	0	0.00925497	0.00925497	0	0	0.00925497	0.00925497	0	0	0	0.0277649	0	0	0	0	0	0	0	0	0.00925497	0	0	0
HUZ240762	11289	28.57	TERM	No	III	11171		78.5337	1.36962	9.08603	8.81747	0.0537105	0.0179035	0.0179035	0.00895175	0.241697	0	0.0268553	0	0.519202	0	0.0179035	0	0	0	1.11002	0.035807	0	0	0	0	0	0	0	0	0	0.0626623	0	0.0268553	0	0	0	0	0	0	0	0	0	0
HUZ240761	11289	30.57	TERM	No	III	9062		96.1819	0	2.30633	0.110351	0.0772456	0.342088	0.242772	0	0.364158	0.0662105	0.0441404	0	0	0	0.0882807	0	0	0.0110351	0	0.0441404	0.0662105	0	0.0220702	0	0	0	0	0	0.0110351	0	0	0	0	0	0	0	0	0	0.0110351	0	0	0
HUZ240759	11289	34.29	TERM	No	IV-B	3005		6.65557	0.232945	63.8602	0.332779	0.0332779	8.28619	1.93012	0.0332779	0.698835	7.32113	0	0	0	0	0.499168	0	0.199667	0.732113	0	0.965058	0.765391	0	0.698835	0.0665557	0	0.199667	0	0	4.32612	0.0332779	0	0.299501	0	0.0332779	0	0.865225	0	0	0.0998336	0	0.698835	0
HUZ240758	11289	37.29	TERM	No	III	3226		83.044	0.216987	5.76565	0.34098	0	9.33044	0.433974	0	0.123993	0.0619963	0	0	0.0309981	0	0.247985	0	0.0309981	0	0	0.0309981	0.123993	0	0	0	0	0	0	0	0.0309981	0.0619963	0	0	0	0	0	0.0619963	0	0	0.0309981	0	0	0
HUZ239114	11293	17.71	TERM	No	IV-B	3680		2.25543	0	82.8804	0	0.326087	1.60326	3.66848	0	0.380435	5.86957	0	0	0	0	0.434783	0	0	0.543478	0	0.271739	0.217391	0	0.0815217	0	0	0.298913	0	0	0.869565	0.0271739	0	0.0271739	0	0.0271739	0.13587	0	0	0.0271739	0	0	0	0
HUZ239125	11293	25.71	TERM	No	III	11001		98.691	0	0.0909008	0	0	1.13626	0	0	0.0454504	0	0	0	0	0	0.00909008	0	0	0	0	0.00909008	0	0	0	0	0	0	0	0	0	0	0	0.00909008	0	0	0	0	0	0	0	0	0	0
HUZ239124	11293	29.71	TERM	No	III	9281		98.6639	0	0.237043	0	0	1.03437	0.0430988	0	0.0107747	0	0	0	0	0	0	0	0	0	0	0	0	0	0	0	0	0.0107747	0	0	0	0	0	0	0	0	0	0	0	0	0	0	0	0
HUZ239123	11293	31.71	TERM	No	III	7481		98.2756	0	0.695094	0	0	0.842133	0.0133672	0	0.106938	0	0	0	0	0	0.0534688	0	0	0	0	0	0	0	0	0	0	0	0	0	0	0	0	0	0	0	0	0	0	0	0	0	0	0
HUZ239122	11293	34.71	TERM	No	IV-B	4317		28.0287	0	64.2113	0	0.0694927	0.949734	4.28538	0	0.671763	0.972898	0	0	0	0	0.231642	0	0.0231642	0	0	0.0463285	0	0	0.0231642	0	0	0.138985	0	0	0.115821	0	0	0.0463285	0	0.0694927	0.0231642	0.0231642	0	0	0	0	0	0
HUZ239121	11293	36.71	TERM	No	IV-B	3751		1.86617	0	79.1789	0	0.506532	4.47881	6.90483	0	0.399893	2.6393	0	0	0	0	0.426553	0	0	0.239936	0	0.0266596	0.213276	0	0.0266596	0	0	0.879765	0.0266596	0	1.86617	0	0	0	0	0.133298	0.0266596	0.0799787	0	0	0	0	0	0
HUZ234163	11314	24.43	TERM	No	III	2685		97.0577	0.409683	0.297952	0	0	0	0.595903	0.0372439	0.819367	0	0	0	0	0	0.0744879	0	0	0	0.0372439	0.0744879	0	0	0.335196	0.111732	0	0.0372439	0	0	0	0	0	0	0	0	0	0	0	0	0	0	0	0
HUZ240988	11317	22	TERM	No	IV-B	10057		21.6168	0.0397733	46.5944	0.00994332	23.516	1.37218	2.96311	0.00994332	2.47589	0.348016	0.02983	0	0	0.00994332	0.0795466	0	0.11932	0.0497166	0	0.02983	0.0696033	0.02983	0	0.00994332	0	0.0596599	0.258526	0	0.00994332	0.00994332	0	0	0	0.0894899	0.0795466	0	0	0	0	0	0.00994332	0
HUZ240999	11317	29.71	TERM	No	III	7906		97.5715	0.392107	0.607134	0.0126486	0.607134	0.139135	0.151783	0	0.0252972	0	0	0	0	0	0	0.0126486	0	0	0	0	0.0126486	0.430053	0	0	0	0	0	0	0	0	0	0	0	0	0	0	0	0	0	0	0	0
HUZ241546	11321	15.86	TERM	No	IV-B	7975		12.3511	1.17868	20.2382	0	50.4326	2.13166	6.7837	0.0250784	0.489028	0.0376176	0	0.0125392	0	0	0	5.61755	0	0.0250784	0	0.0877743	0.0626959	0	0.0376176	0	0.125392	0	0	0	0	0.125392	0	0	0	0.125392	0.0125392	0	0	0	0	0	0	0
HUZ241543	11321	27.86	TERM	No	III	8354		98.6833	0.837922	0.179555	0.0359109	0	0.0239406	0.0239406	0	0.0239406	0.0119703	0.0119703	0	0.107733	0	0	0	0	0	0	0	0	0	0	0	0	0	0	0	0	0.0239406	0	0	0	0	0	0	0.0119703	0	0	0	0	0
HUZ241542	11321	30.14	TERM	No	III	11509		96.6548	0.634286	0.642975	1.30333	0	0.390998	0.0955774	0	0.0347554	0.00868885	0	0	0	0	0	0	0	0	0	0	0.0347554	0.0695108	0	0	0	0.0173777	0	0.00868885	0	0.0347554	0	0	0	0	0	0	0	0	0	0	0	0
HUZ239413	11325	16.29	TERM	No	III	7204		99.4309	0.0138812	0.0416435	0	0.0138812	0	0	0.0416435	0.124931	0	0	0	0	0	0	0	0	0	0	0	0	0	0	0	0	0	0	0.0555247	0	0	0	0	0	0	0	0	0	0	0	0	0	0
HUZ239423	11325	25.43	TERM	No	IV-B	4711		24.3685	0	36.1919	0.27595	5.77372	0.0424538	7.89641	0.0212269	10.8045	1.61325	0	0	0	8.29972	1.01889	0	0.0636807	0.0424538	0	0.764169	0.27595	0	0.0212269	0.0212269	0.976438	0.849077	0	0	0.106135	0	0	0	0	0.0849077	0	0.339631	0	0.0212269	0	0	0.0212269	0
HUZ239422	11325	27.43	TERM	No	III	6485		70.9946	0.0616808	3.39244	0.215883	14.7417	1.86584	3.25366	0	1.31072	0.292984	0	0	0	0.385505	0.107941	2.14341	0.107941	0.077101	0	0.077101	0.277564	0	0.0462606	0	0.262143	0.077101	0	0	0	0.0154202	0	0	0	0.0154202	0	0.0154202	0.0154202	0.185042	0	0	0.0308404	0
HUZ239421	11325	29.43	TERM	No	III	7549		72.9236	0.0132468	4.14624	0.0132468	15.7107	3.78858	1.29819	0	0.543118	0.158961	0	0	0.0132468	0	0.0264936	0.688833	0	0.0264936	0	0.185455	0.132468	0	0.0132468	0	0.251689	0.0132468	0	0	0	0	0	0	0	0.0132468	0	0.0132468	0	0.0132468	0	0	0	0
HUZ239420	11325	31.43	TERM	No	III	7981		66.5581	0.238065	3.06979	0.0626488	17.9927	9.57274	0.51372	0.0626488	0.789375	0	0	0.451071	0	0	0	0.300714	0.0250595	0.0626488	0	0.162887	0	0	0	0	0.0626488	0.0250595	0	0	0	0.0125298	0	0	0	0.0250595	0	0	0	0	0	0	0	0
HUZ239419	11325	34.43	TERM	No	III	8665		89.798	0.0923254	5.04328	0.0115407	0.323139	0.830929	0.577034	0.542412	2.65436	0	0	0	0	0.0115407	0	0.0461627	0	0	0	0.0577034	0	0	0	0	0	0	0	0	0	0	0	0	0	0	0	0	0	0	0	0	0.0115407	0
HUZ241312	11330	16.14	TERM	No	IV-B	8777		12.2251	1.12795	63.8715	0.205081	1.41278	8.33998	5.55999	0	5.03589	0.125328	0.0113934	0.113934	0	0.0113934	0.239262	0.39877	0.43295	0.0341802	0	0.284835	0.262049	0	0.0113934	0	0	0.0113934	0	0	0	0.0341802	0	0	0	0.0683605	0.0455737	0	0.0113934	0.0341802	0	0	0	0
HUZ241310	11330	25.14	TERM	No	IV-B	4565		4.49069	1.29244	16.2103	0.0657174	50.471	18.7952	1.99343	0	1.1391	0.547645	0.0219058	1.59912	0.109529	0.0876232	0.306681	0.613363	0.109529	0.0657174	0	0.328587	0.920044	0	0.0438116	0	0.0876232	0.175246	0	0	0	0.0219058	0	0	0	0	0.0219058	0	0.109529	0.219058	0.0657174	0	0	0
HUZ241309	11330	28.14	TERM	No	IV-B	9919		2.59099	0.534328	34.1567	0.312532	38.4111	16.3121	1.77437	0	1.30053	0.131062	0	1.18964	0	0.0504083	0.0705716	2.16756	0.312532	0.0504083	0.0201633	0.0504083	0.151225	0	0.0201633	0	0.06049	0.0504083	0	0	0	0.030245	0	0.0100817	0	0.0504083	0	0	0.0403266	0.0201633	0	0	0	0
HUZ241307	11330	33.14	TERM	No	IV-B	10386		0.625842	0.375505	28.0474	0	55.6711	11.4481	0.924321	0	0.741383	0.0577701	0	0.500674	0	0.0192567	0.0192567	0.847294	0.105912	0.0673984	0.00962835	0.192567	0.0673984	0	0	0	0.0577701	0	0	0	0	0.0481417	0	0	0	0.0192567	0	0	0.00962835	0.00962835	0	0	0	0
HUZ241306	11330	35.43	TERM	No	IV-B	9320		0.429185	0.493562	32.4034	0	38.3906	18.7876	1.85622	0	3.0794	0.150215	0	1.07296	0	0.0858369	0.150215	1.36266	0.375536	0.0536481	0	0.0965665	0.246781	0	0	0	0.225322	0.0536481	0	0	0	0.0536481	0	0	0	0.0107296	0.0107296	0	0.128755	0.171674	0	0	0.0107296	0
HUZ239348	11334	19.71	TERM	No	III	5037		41.8106	0	14.9295	0	38.0981	1.70737	0.377209	0	2.22355	0.238237	0	0.218384	0	0	0.0198531	0	0.0198531	0.178678	0	0.0794123	0.0198531	0	0	0	0	0	0	0	0	0	0	0	0	0	0	0.0397062	0	0	0	0	0	0
HUZ239360	11334	23.71	TERM	No	III	2496		60.9776	0	11.258	0	11.3782	6.12981	0.721154	0	1.5625	0.0801282	0.0400641	0.360577	0	0	0	0	0.240385	0.0400641	0	0.280449	0.0801282	0	0	0	0.0400641	0.0400641	0	0	0.0400641	0.88141	0	1.20192	0	0.0801282	0	0.0801282	0.0400641	0.0400641	0.160256	0	0.200321	0
HUZ239359	11334	25.71	TERM	No	III	4568		37.8503	0	20.0744	0	19.6585	14.7329	1.46673	0	4.26883	0.0656743	0	0.678634	0	0	0.0437828	0	0.0218914	0.30648	0	0.30648	0.197023	0	0	0	0.131349	0.0656743	0.0218914	0	0	0	0	0	0	0.0218914	0	0	0.0875657	0	0	0	0	0
HUZ239358	11334	30.71	TERM	No	III	6597		56.5863	0	17.7808	0	14.7188	5.39639	1.7129	0	1.18236	0.485069	0	1.18236	0	0	0.0909504	0	0.0303168	0.197059	0	0.212218	0.121267	0	0	0	0.121267	0.0303168	0	0	0	0	0	0.0454752	0	0	0	0	0.075792	0	0.0151584	0	0	0
HUZ235500	11364	6.86	TERM	No	IV-B	4289		2.8678	0.209839	18.256	0	52.3432	2.82117	4.2201	0.0233155	0.233155	2.33155	0	0	0	8.62672	0.419678	0	0.0466309	1.44556	0	0.816041	0.536256	0	0.116577	0.51294	0.0233155	0.606202	0	0	1.3523	0.0466309	0	0.816041	0	0.0466309	0	0.0466309	0.909303	0.0466309	0.0233155	0	0.0932618	0
HUZ235510	11364	16.71	TERM	No	III	2233		63.502	1.79131	17.734	0.0447828	8.19525	1.83609	1.07479	0	0.761308	1.65696	0	0.0895656	0	0	0.537394	0.850873	0	0.537394	0	0.0895656	0.134348	0.134348	0.0447828	0	0	0.179131	0	0	0.0447828	0.0895656	0	0	0	0	0.0447828	0	0.626959	0	0	0	0	0
HUZ235509	11364	20.71	TERM	No	III	6013		98.0376	0.765009	0.182937	0.0166306	0.715117	0.182937	0.0332613	0.0166306	0.0166306	0	0	0	0	0	0	0	0	0	0	0.0166306	0	0	0	0	0	0	0	0	0	0	0	0	0	0	0	0	0	0	0	0	0	0
HUZ235506	11364	28.43	TERM	No	III	6165		98.6537	0.324412	0.486618	0.145985	0	0.0324412	0	0.081103	0.081103	0.0162206	0	0	0	0	0.0162206	0	0	0	0	0	0	0.129765	0	0.0162206	0	0	0	0	0	0	0	0	0	0	0	0	0	0	0	0	0	0
HUZ235505	11364	30.43	TERM	No	III	6041		92.7992	6.50555	0.0496607	0	0.0165536	0.0165536	0	0.463499	0	0	0	0	0.0662142	0	0	0	0	0	0	0	0	0.0662142	0	0	0	0	0	0	0	0	0	0	0	0	0	0	0	0	0	0	0	0
HUZ235504	11364	34.43	TERM	No	III	8382		39.2388	56.9435	0.0477213	3.34049	0	0	0	0.0954426	0.0238607	0	0	0.0119303	0	0.0238607	0	0	0	0	0.0119303	0	0	0.262467	0	0	0	0	0	0	0	0	0	0	0	0	0	0	0	0	0	0	0	0
HUZ235250	11365	26.71	TERM	No	III	7691		64.3869	0	0.182031	35.028	0.0520088	0	0	0.0130022	0.104018	0	0	0	0	0	0.0130022	0	0	0	0.182031	0.0260044	0	0	0	0.0130022	0	0	0	0	0	0	0	0	0	0	0	0	0	0	0	0	0	0
HUZ235249	11365	28.71	TERM	No	III	7979		63.2159	0	0.263191	35.7438	0.0877303	0.0125329	0.0250658	0	0.100263	0	0	0	0	0	0.0125329	0	0	0	0.463717	0.0125329	0	0	0.0375987	0.0125329	0	0	0	0	0	0	0	0	0	0	0	0	0	0	0	0	0	0
HUZ235248	11365	30.71	TERM	No	III	6996		70.7261	0.285878	0.343053	27.53	0.0428816	0	0	0	0.0857633	0	0	0	0	0	0.0857633	0	0	0	0.77187	0.0285878	0	0	0.0428816	0.0428816	0	0	0	0	0	0	0	0	0	0	0	0	0	0	0	0	0	0
HUZ235247	11365	32.71	TERM	No	III	5077		69.2338	0.393933	0.17727	29.3086	0	0	0.0196967	0	0.216663	0	0	0	0.0393933	0	0	0	0	0	0.551507	0.0196967	0	0	0	0.0196967	0	0	0	0	0	0	0	0	0	0	0	0	0	0	0	0	0	0
HUZ235245	11365	36.71	TERM	No	III	8312		75.9264	0.613571	0.0481232	22.8345	0	0	0	0	0	0	0	0	0	0	0	0	0	0	0.565448	0	0	0	0.0120308	0	0	0	0	0	0	0	0	0	0	0	0	0	0	0	0	0	0	0
HUZ241872	11452	18.43	TERM	No	IV-B	9590		4.80709	2.73201	73.952	0.250261	0.114703	4.34828	5.22419	0	0.490094	4.76538	0.0312826	0.0208551	0	0	0.0104275	0	0.396246	0.198123	0	0.114703	0.573514	0.0104275	0	0	0.385819	0.323253	0	0	0.208551	0.0938478	0	0	0	0.114703	0.521376	0.0521376	0.0938478	0.0208551	0	0	0.0834202	0
HUZ241883	11452	27.86	TERM	No	IV-B	9458		25.2696	2.13576	50.6132	0.0317192	0	3.30937	12.0956	0	0.148023	3.66885	0	0	0	0	0	0	0.465215	0.116304	0	0.0845845	0.65553	0	0	0	0.454642	0	0	0	0.0528653	0.0317192	0	0	0	0.158596	0.422922	0.0634384	0.116304	0	0	0	0	0
HUZ241882	11452	29.86	TERM	No	IV-B	10711		40.4537	2.2967	38.8479	0.046681	0.0093362	2.12865	11.6796	0	0.308094	1.98861	0	0	0.0186724	0	0	0	0.504155	0.168052	0	0.093362	0.597517	0	0	0	0.046681	0.0653534	0	0	0.0093362	0.0560172	0	0.0653534	0	0.252077	0.19606	0.0373448	0.093362	0	0	0	0	0
HUZ241881	11452	36.86	TERM	No	IV-B	10127		30.7001	0.00987459	59.6425	0.0197492	0	2.59702	5.23353	0	0.908463	0.306112	0.049373	0	0	0.00987459	0	0	0.0394984	0.0394984	0	0.0394984	0.118495	0	0	0	0.0197492	0	0	0	0	0.0296238	0.00987459	0	0	0.12837	0.0592476	0	0	0	0	0	0	0
HUZ243054	11498	14.29	TERM	No	I	14815		0.276747	99.2305	0.0944988	0.236247	0.080999	0.00674992	0.0337496	0	0	0	0	0	0	0	0	0	0	0	0	0	0	0.0202497	0	0	0	0	0	0	0	0.00674992	0	0	0	0	0	0	0	0.00674992	0	0	0	0
HUZ243053	11498	20	TERM	No	I	13051		0.635967	98.7127	0.360126	0.0383112	0.00766225	0.0229867	0.0689602	0	0.0153245	0	0	0.00766225	0	0	0	0	0	0	0.00766225	0	0.00766225	0.061298	0	0	0	0	0	0	0	0.00766225	0	0	0	0	0	0	0	0.00766225	0	0	0	0
HUZ243050	11498	28.29	TERM	No	I	12938		1.28304	97.7199	0.146854	0.479209	0.139125	0.00772917	0.00772917	0	0.0154583	0.00772917	0.00772917	0.0231875	0	0	0	0	0	0	0	0	0.00772917	0.100479	0	0	0	0	0	0.00772917	0	0	0.00772917	0	0	0.0154583	0	0	0	0	0	0	0	0
HUZ243049	11498	30.29	TERM	No	I	12304		0.755852	98.4802	0.203186	0.243823	0	0.0487646	0.0487646	0.0162549	0.00812744	0.0243823	0	0.00812744	0	0	0.0162549	0	0.00812744	0	0	0	0.00812744	0.0975293	0	0	0	0.00812744	0	0	0	0.0162549	0	0	0	0	0	0	0	0	0	0	0	0
HUZ243048	11498	34.29	TERM	No	I	13065		1.70685	96.6016	0.137773	1.30884	0.0306162	0.0306162	0.0306162	0	0	0.0153081	0	0	0	0	0	0.00765404	0	0	0	0	0	0.114811	0	0	0	0	0	0	0	0.00765404	0	0	0	0	0	0	0	0	0	0	0	0
HUZ243047	11498	37	TERM	No	I	10139		2.99832	95.0784	0.315613	0.690403	0.0493145	0.00986291	0.0690403	0	0.00986291	0.0197258	0.0295887	0	0.30575	0.0295887	0	0.00986291	0.00986291	0	0	0	0.0197258	0.0789032	0.0197258	0	0.0295887	0.0591774	0	0.0295887	0	0.00986291	0.0197258	0	0.0197258	0	0.00986291	0	0	0	0	0	0	0
HUZ243262	11519	15.14	TERM	No	III	8774		43.1046	0.581263	0.672441	50.6382	0.239344	0.12537	0.0569866	0	0.0911785	0.0113973	0.604057	0.0341919	0	0	0.0569866	0	0.0227946	0	0.0113973	0.0227946	0	0	0.0113973	0	0	0	0	0.820606	0	0.0113973	0.136768	0	1.6982	0	0	0.0113973	0	0.0113973	0	0	0	0
HUZ243261	11519	19.14	TERM	No	III	2671		84.7997	3.18233	4.19319	2.80794	0.299513	1.64732	0.935979	0	0.112317	0.299513	0.224635	0	0.0374392	0.0374392	0.0374392	0	0.299513	0.0374392	0	0	0.149757	0.0748783	0.112317	0	0	0.0374392	0	0	0	0.149757	0.0374392	0	0.0374392	0	0	0	0	0	0	0	0	0
HUZ243260	11519	23.14	TERM	No	III	10180		30.0491	1.78782	0.0687623	67.5344	0	0	0.00982318	0	0	0	0.0687623	0	0.265226	0	0	0	0	0	0	0	0	0.00982318	0	0	0	0	0	0	0	0.0392927	0	0	0.0196464	0	0	0	0	0	0	0	0	0
HUZ243259	11519	27.14	TERM	No	III	11089		90.7927	0.505005	0.207413	6.82658	0.0180359	0	0	0	0.0360718	0	0.126251	0	0.432861	0	0	0	0	0	0.00901795	0	0.00901795	0	0	0	0	0	0.00901795	0.0360718	0	0.0180359	0.0270538	0	0.748489	0	0	0	0	0	0	0	0	0
HUZ243258	11519	29.43	TERM	No	III	12691		36.2619	2.18265	0.19699	60.8463	0	0	0.0315184	0	0.0078796	0.0078796	0.0472776	0	0	0	0	0	0	0.0078796	0.0472776	0	0	0	0.0078796	0	0	0.0236388	0	0	0	0.0236388	0	0	0.212749	0	0	0.0078796	0	0	0	0	0	0
HUZ252644	12408	10.71	TERM	No	IV-B	9155		46.3026	0.032769	30.5298	0.021846	0	5.1775	5.80011	0	2.08629	0.054615	1.03768	0	0	1.29984	0.895685	0	0.021846	0.032769	0.010923	0.185691	0.185691	0	0.054615	0	0.010923	0.131076	0.010923	0	0	0	0.185691	0.010923	4.00874	0.152922	0	0.032769	0	0	0.043692	0	0	0
HUZ252655	12408	17.71	TERM	No	IV-B	10571		8.99631	0.0189197	43.7234	0.0472992	0.0567591	0.860846	2.119	0	2.92309	0.794627	32.2581	0.0945984	0.0189197	0.0378394	0.491912	0.104058	0.245956	0.208117	0	0.690569	0.321635	0	0.0378394	0	0.170277	0.321635	0	0	0.00945984	0.151357	4.25693	0.160817	0.0756787	0.0567591	0.132438	0.397313	0.0189197	0.0283795	0	0	0	0
HUZ252654	12408	20.71	TERM	No	III	11762		55.3137	0.0510117	24.3411	0.0850196	6.56351	3.77487	2.56759	0	0.858698	0.569631	0	0.884203	0	0	0.408094	0	1.7259	0.323074	0	0.238055	0.323074	0.0765176	0.170039	0	0.00850196	0.127529	0	0	0	0.178541	0	0	0	0.0680156	0.102023	0.0935215	0.0425098	0.731168	0	0	0.0680156	0
HUZ252653	12408	23.71	TERM	No	IV-B	5949		8.99311	2.79038	41.1498	0.554715	0.235334	25.332	5.51353	1.10943	2.84081	1.04219	0	0.857287	0.0168095	0.117667	0.874096	0	2.90805	0.605144	0	0.38662	1.27753	0.0672382	1.12624	0.0672382	0.0336191	0.38662	0	0	0	0.336191	0	0.0336191	0	0.117667	0.100857	0.0672382	0.0168095	0	0.184905	0	0	0
HUZ252652	12408	26.71	TERM	No	III	10695		75.6428	20.346	1.81393	0.0467508	0	0.130902	0.00935016	0	0.0280505	0	0.57971	0	0.215054	0	0	0	0.00935016	0	0	0	0	0.804114	0.00935016	0	0	0.00935016	0	0	0	0.0280505	0.252454	0	0	0	0	0	0	0	0	0	0	0
HUZ252651	12408	29.86	TERM	No	IV-B	9645		48.2011	1.25454	0.186625	0.0622084	0.0103681	0.0103681	0.0103681	0	0.0311042	0	6.61483	0	37.7916	0	0	0.0103681	0	0	0.0103681	0	0.0414723	0	0	0	0	0	0.0103681	2.04251	0	0.0207361	0.580612	0	0.0103681	0.0103681	0	0	0	0	0	0	0	0
HUZ252650	12408	31.71	TERM	No	I	9268		17.2098	82.1321	0.140268	0.0323694	0.0107898	0.0107898	0.0107898	0	0	0	0	0	0	0	0	0	0	0	0.172637	0	0	0	0	0	0	0	0	0.0431593	0	0	0	0	0	0	0	0	0	0	0	0	0	0
HUZ252649	12408	34.29	TERM	No	I	12688		7.68443	91.8979	0.102459	0.0630517	0.0157629	0	0	0	0	0	0.00788146	0	0	0	0	0	0	0	0.197037	0	0.00788146	0.00788146	0	0	0	0	0	0	0	0	0	0	0	0	0	0	0	0	0	0	0	0
HUZ252648	12408	36.29	TERM	No	III	10536		38.8857	39.5786	18.8497	0.142369	0.00949127	0.569476	0.721336	0	0.721336	0	0	0.00949127	0	0	0.00949127	0	0	0	0.417616	0.0284738	0.0189825	0	0	0	0	0	0	0	0	0	0	0	0	0.00949127	0	0	0	0	0	0	0	0
HUZ253723	12449	16.29	TERM	No	I	11418		0.788229	98.1258	0.481696	0	0.0087581	0.0087581	0.297775	0	0.0963391	0	0	0.0437905	0	0	0.0087581	0	0.0087581	0.0175162	0	0.0087581	0.0175162	0.0262743	0	0	0	0	0	0	0	0.0262743	0	0	0	0	0	0.0175162	0	0	0	0	0	0
HUZ253735	12449	20.29	TERM	No	I	10080		1.05159	98.8194	0	0.0297619	0	0	0	0.0198413	0	0	0	0	0	0	0	0	0	0	0	0	0	0.0694444	0	0	0	0	0	0	0	0.00992063	0	0	0	0	0	0	0	0	0	0	0	0
HUZ253732	12449	29.57	TERM	No	I	12562		1.29756	98.2328	0.00796052	0.0238815	0.00796052	0.00796052	0.00796052	0.175131	0	0	0	0	0	0	0	0.0238815	0	0	0	0	0	0.183092	0	0	0	0	0	0	0	0.00796052	0	0	0	0	0	0	0	0	0	0	0	0
HUZ253731	12449	31.57	TERM	No	I	11280		0.771277	98.1294	0.274823	0	0	0.0886525	0.0620567	0.416667	0.00886525	0	0	0	0	0	0	0	0	0	0.0177305	0.00886525	0	0.115248	0	0	0.0265957	0.0177305	0	0	0	0.00886525	0	0.0177305	0	0	0.00886525	0.00886525	0	0	0	0	0	0
HUZ253730	12449	37.29	TERM	No	I	12978		0.839883	98.1199	0.339035	0.023116	0.146402	0.00770535	0.0847588	0.154107	0.023116	0.00770535	0	0	0	0	0	0	0	0	0.00770535	0	0.00770535	0.138696	0.00770535	0	0	0	0	0	0.00770535	0.0308214	0	0	0	0.00770535	0.0154107	0	0	0.0154107	0	0	0	0
HUZ265136	13779	16.29	TERM	No	IV-B	8443		4.50077	0.0118441	65.4744	0	0.0118441	1.32654	13.1588	0	0.177662	5.88653	0	0.0118441	0	1.00675	0.296103	0.0118441	0.722492	0.438233	0	0.0829089	0.296103	0	0.153974	0	0.568518	0.106597	0	0	0.935686	0.284259	0	0.0236883	0	0.34348	2.02535	0.153974	0.0355324	0.355324	0.094753	0	0.14213	0
HUZ265148	13779	20.29	TERM	No	IV-B	8913		4.0727	0	44.3622	0	36.1719	4.19612	8.45955	0	0.157074	0.572198	0	0.448783	0	0	0.0897565	0	0.0336587	0.280489	0	0.280489	0.25805	0	0.0224391	0	0	0.0112196	0	0	0	0.0673174	0	0	0	0.100976	0.0673174	0	0.0673174	0.168294	0	0	0	0
HUZ265147	13779	24.29	TERM	No	IV-B	8898		34.1987	0.0786694	19.5662	0	2.85457	1.44976	32.6927	0	4.06833	0.0899078	0	1.40481	0	0	0.123623	0	0.460778	0.899078	0	0.483255	0.415824	0	0.0899078	0	0.0112385	0.0674309	0	0	0	0.269724	0	0	0	0.483255	0.0112385	0.0674309	0.0674309	0.0786694	0.0112385	0	0	0
HUZ265146	13779	26.29	TERM	No	IV-B	11373		10.7535	0.00879275	77.4466	0.0967203	0.272575	0.518773	6.69129	0	0.131891	1.0903	0	1.12547	0	0	0.0791348	0.00879275	0.360503	0.219819	0	0.105513	0.281368	0	0.0263783	0	0	0.00879275	0	0	0	0.0967203	0	0	0	0.105513	0.0879275	0.0527565	0.316539	0.070342	0	0	0.00879275	0
HUZ265143	13779	30.29	TERM	No	III	9846		37.081	0.0101564	33.8107	0	22.1207	3.02661	1.99066	0	0.11172	0.0203128	0	1.03595	0	0	0	0	0.0812513	0.0304692	0	0.121877	0.406256	0	0.0203128	0	0	0.0101564	0.0101564	0	0	0.0203128	0	0	0	0.0203128	0	0	0.0101564	0	0	0	0	0
HUZ265500	13858	8.86	TERM	No	IV-B	7687		23.5723	0	46.7933	0	0.104072	10.9275	9.52257	0	2.28958	1.56108	0	0	0	0	0.026018	0	0.37726	0.0520359	0	0.338233	0.650449	0	0.026018	0	2.69286	0.455314	0	0	0	0.0520359	0	0.0390269	0	0.13009	0.169117	0.0390269	0	0	0	0	0	0
HUZ265512	13858	14.57	TERM	No	IV-B	9835		53.0656	0.0101678	39.1967	0.0203355	0	1.25064	4.02644	0	1.76919	0.0101678	0	0	0	0	0	0	0.0203355	0.0203355	0	0.0610066	0.0203355	0	0	0	0.416878	0.0101678	0	0	0	0	0	0	0	0.0711744	0	0	0	0	0	0	0	0
HUZ265511	13858	18.86	TERM	No	III	11067		97.9669	0.0451794	0.777085	0.189753	0	0.930695	0.00903587	0	0	0	0	0	0	0	0	0.00903587	0	0	0	0	0.00903587	0	0	0	0	0.0180717	0	0	0	0.00903587	0	0	0	0	0	0	0	0	0	0	0	0
HUZ265509	13858	27.43	TERM	No	III	11829		99.1546	0.126807	0.60022	0	0.0084538	0	0	0	0	0	0	0	0	0	0	0	0	0	0	0.0084538	0	0	0.0084538	0	0	0.0084538	0	0	0	0.0591766	0	0	0	0	0	0.0084538	0	0	0	0	0	0
HUZ265507	13858	32	TERM	No	III	11612		92.2494	0.0516707	5.08956	0.00861178	0	0.568378	0.542542	0	0.137788	0.53393	0	0	0	0	0	0.413365	0.0344471	0.0344471	0	0.0258353	0.0602825	0	0.0602825	0	0	0.0172236	0.0258353	0	0.0516707	0.00861178	0	0	0	0	0.0430589	0	0	0.00861178	0	0	0.00861178	0
HUZ265506	13858	33.57	TERM	No	III	10660		99.7561	0.0375235	0.0187617	0	0	0	0	0	0	0	0	0	0	0	0	0	0	0	0	0	0	0	0.00938086	0	0	0.0281426	0.0750469	0	0	0.0281426	0	0	0	0	0	0	0	0	0	0	0	0
HUZ265505	13858	35.71	TERM	No	III	8258		95.1562	0.0484379	0.302737	0	0.0242189	1.5379	1.19884	0	0.0726568	0.193752	0	0.0121095	0	0	0	0.557036	0	0.0363284	0.0121095	0.0484379	0.0605473	0.0242189	0.0363284	0	0	0.0726568	0.169533	0	0.181642	0.108985	0	0	0	0.0121095	0	0.0121095	0	0	0	0	0	0
HUZ267304	13933	21.14	TERM	No	III	13269		99.1409	0.278845	0.2487	0.113045	0.0301455	0.0527545	0.0226091	0	0	0	0.00753636	0	0	0	0	0	0	0	0.00753636	0	0	0.00753636	0	0	0.00753636	0	0	0	0	0.0150727	0.00753636	0.00753636	0	0	0	0	0	0	0	0	0	0
HUZ267302	13933	26.14	TERM	No	III	11571		98.816	0.33705	0.250627	0	0.259269	0.0691384	0.0432115	0	0.0172846	0	0	0	0	0	0.0259269	0.0172846	0	0	0	0	0.0345692	0.0086423	0.0086423	0	0	0	0.0172846	0	0.0172846	0.0259269	0	0	0	0.0086423	0	0	0	0.0086423	0	0	0	0
HUZ267299	13933	34.43	TERM	No	III	11399		86.2444	0.157909	0	13.545	0	0.0087727	0	0	0	0	0	0	0	0	0	0	0	0	0	0	0.0087727	0	0	0	0	0.0087727	0	0	0	0	0	0	0	0	0	0	0	0	0	0	0	0
HUZ268385	14195	16.57	TERM	No	I	12671		0.962829	98.5715	0.149949	0.0394602	0.134165	0	0.0473522	0	0	0.0157841	0	0	0	0.00789204	0	0	0	0	0.0157841	0	0	0.00789204	0.0157841	0	0	0	0	0	0	0	0	0	0	0	0	0	0	0	0	0	0	0
HUZ268384	14195	20.57	TERM	No	I	14720		1.20245	97.7989	0.17663	0.720109	0	0.00679348	0.0271739	0.0407609	0	0	0	0	0	0	0	0.0203804	0	0	0.00679348	0	0	0	0	0	0	0	0	0	0	0	0	0	0	0	0	0	0	0	0	0	0	0
HUZ268383	14195	24.29	TERM	No	I	10888		1.78178	96.8038	0.514328	0.321455	0.0551065	0.064291	0.0367377	0	0.00918442	0.0275533	0.00918442	0	0.101029	0	0	0.0459221	0	0.00918442	0.00918442	0.0183688	0.0183688	0.101029	0	0	0	0	0	0	0	0.00918442	0.00918442	0	0	0	0.00918442	0	0	0	0	0	0.0183688	0
HUZ268382	14195	26.29	TERM	No	I	11745		0.91954	97.5649	0.161771	0.885483	0.0766284	0.0425713	0.0170285	0.00851426	0	0.00851426	0	0	0	0	0	0.00851426	0	0	0	0	0.0170285	0.246914	0.00851426	0	0	0	0	0	0	0	0	0	0	0	0	0	0	0	0	0	0	0
HUZ268380	14195	30.43	TERM	No	I	12528		0.15166	98.8985	0.26341	0.0558748	0.407088	0.0239464	0.00798212	0	0	0	0	0	0	0	0.0159642	0.00798212	0	0	0	0	0	0.127714	0	0.00798212	0	0	0	0	0	0	0	0	0	0	0	0	0	0	0	0	0	0
HUZ268710	14280	22	TERM	No	III	11413		94.0682	0.184001	2.9703	0	0	1.82248	0.254096	0.0175239	0.552002	0	0	0.00876194	0	0.00876194	0	0.00876194	0.0175239	0	0	0.00876194	0.00876194	0	0.00876194	0	0	0	0.0350478	0	0	0	0	0	0	0.00876194	0	0	0	0	0	0	0	0
HUZ268709	14280	25.86	TERM	No	III	7016		68.7856	0	14.5097	0	1.38255	11.0462	0.983466	0.0855188	1.52509	0.156784	0	0.313569	0	0	0.242303	0	0.171038	0.199544	0	0.142531	0.22805	0	0	0	0.0285063	0.114025	0	0	0	0	0	0	0	0.0427594	0	0.0142531	0	0	0	0	0	0
HUZ268708	14280	28.14	TERM	No	III	10196		77.5794	0.539427	10.9749	0.156924	0.284425	8.82699	0.794429	0	0.44135	0.0294233	0	0.0196155	0	0	0	0	0.0294233	0	0	0.0392311	0.107885	0.00980777	0	0	0.00980777	0.0196155	0	0	0	0.0294233	0	0	0	0.0392311	0.00980777	0	0	0.00980777	0.00980777	0	0	0
HUZ267384	14353	10.29	TERM	No	IV-B	8727		43.9785	0.0114587	35.5449	0.0229174	0.0229174	11.2295	8.4336	0	0.0458348	0	0	0.252091	0	0	0	0	0	0.0229174	0	0.0343761	0.0458348	0	0	0	0	0.0229174	0	0	0	0.0343761	0	0	0	0.217715	0	0.0229174	0	0.0114587	0.0114587	0	0	0
HUZ267383	14353	14.86	TERM	No	III	9096		83.3333	0	14.5778	0	0	0	1.55013	0	0.0439754	0.0769569	0.0549692	0.0769569	0	0	0	0.0109938	0.0219877	0	0	0	0.0439754	0.0549692	0	0	0	0	0	0	0.0219877	0	0.0659631	0	0	0.0109938	0	0.0109938	0	0	0	0	0	0
HUZ267382	14353	18.86	TERM	No	III	13401		97.3435	0.335796	0.999925	0.0671592	0.238788	0.417879	0.0298485	0.119394	0.00746213	0.0447728	0	0	0	0	0	0.0447728	0	0	0	0.00746213	0.00746213	0.238788	0.00746213	0	0	0	0	0.0223864	0.00746213	0.0298485	0	0	0	0	0	0	0	0	0	0	0	0
HUZ267381	14353	22.86	TERM	No	IV-B	11730		5.83973	0.468883	71.2702	0	0.161978	4.3734	7.96249	0	0.707587	4.0324	0	0	0	0	0.00852515	2.85592	0.187553	0.247229	0.0170503	0.144928	0.153453	0.00852515	0.383632	0	0	0	0	0	0.127877	0.102302	0	0	0	0.144928	0.434783	0.0426257	0.0255754	0.153453	0	0	0.110827	0
HUZ267379	14353	28.86	TERM	No	IV-B	10263		39.6473	0.798987	0.925655	0.0974374	0.00974374	8.32115	40.2709	0	0.428725	2.19234	0	0	0	0	0	3.5857	0.136412	0.341031	0	0.0779499	0.857449	0.038975	0.0584624	0.00974374	0	0	0	0	0.565137	0.136412	0	0	0	1.07181	0.292312	0.0194875	0	0	0	0	0.0779499	0
HUZ267378	14353	30.86	TERM	No	IV-B	10397		61.5274	0.327017	3.28941	0.057709	0.0673271	1.23112	30.278	0	0.250072	0.500144	0	0	0.0384726	0	0	1.02914	0.0192363	0.0480908	0	0.0480908	0.221218	0.0192363	0.0288545	0	0	0.00961816	0	0	0.355872	0.0288545	0	0	0	0.461672	0.0961816	0.00961816	0	0	0	0	0.0288545	0
HUZ270022	14858	18	TERM	No	IV-B	4327		6.65588	0	31.0608	0	24.5898	17.5872	2.88884	0.161775	0.716432	5.89323	0.0231107	0.6471	0	0.0231107	0.831985	2.21863	0.99376	1.77952	0	0.808875	0.300439	0	0.300439	0	0.0693321	0.0693321	0	0	0	0.115554	0	0	0	0	0.184886	0.0693321	0.554657	0.462214	0	0	0.0231107	0
HUZ270021	14858	22	TERM	No	IV-B	5033		14.0274	0	19.4914	0.675541	17.723	25.9487	3.93404	0	0.794755	5.76197	0	0.69541	0	0.0198689	1.212	0.87423	0.854361	3.3181	0	0.675541	0.715279	0	0.119213	0	0.0198689	0.238426	0	0.258295	0	0.317902	0	0.0198689	0	0.0198689	0.0993443	0.198689	0.218558	0.576197	0	0	0.0794755	0
HUZ270020	14858	24	TERM	No	IV-B	2382		11.0411	12.8463	65.1973	0.587741	0.0839631	0.377834	6.71704	0.167926	0.0839631	0	0	0.0419815	0	0.251889	0.0839631	0	0.0839631	0	0.167926	0	0.0419815	0	0.797649	0	0	0.167926	0.419815	0.293871	0.0419815	0.125945	0	0.0839631	0	0.167926	0	0	0	0	0	0	0	0
HUZ270019	14858	26	TERM	No	III	10288		89.9592	0.0194401	5.57932	0	0.0680404	1.32193	1.65241	0.0680404	0.748445	0.0874806	0	0.126361	0	0	0	0	0	0.0291602	0.00972006	0.0388802	0.126361	0	0.00972006	0	0.0291602	0	0	0	0	0.00972006	0	0	0	0.0583204	0	0	0.00972006	0.00972006	0	0	0.00972006	0
HUZ270017	14858	31.14	TERM	No	IV-B	5902		46.8994	0.0169434	30.2779	0	0.118604	4.43917	5.62521	0	1.11826	0	0	2.23653	0	0.118604	0	0	3.37174	2.38902	0	0.542189	0.152491	0	0.982718	0.0508302	0.0169434	0.0169434	0.0677736	0	0.0338868	1.1691	0	0	0	0.0677736	0	0.0508302	0	0	0.0169434	0	0.0508302	0
HUZ271010	14974	21.86	TERM	No	III	4116		98.1778	0.194363	0.485909	0.0242954	0.413022	0.0971817	0.0242954	0	0.0485909	0	0	0.0242954	0	0.242954	0	0	0	0	0	0	0	0.170068	0	0	0	0	0	0	0.0242954	0.0242954	0	0.0242954	0	0	0	0	0	0	0	0	0	0
HUZ271008	14974	27.86	TERM	No	I	10342		0.599497	99.3522	0	0.0290079	0	0	0	0	0.0193386	0	0	0	0	0	0	0	0	0	0	0	0	0	0	0	0	0	0	0	0	0	0	0	0	0	0	0	0	0	0	0	0	0
HUZ271007	14974	29.86	TERM	No	I	2099		4.3354	91.1863	2.23916	0.0476417	0.0952835	0.28585	0.0952835	0	0.142925	0.0476417	0	0.0476417	0	0.381134	0.0952835	0	0	0	0	0.0476417	0	0.0476417	0	0	0.0476417	0	0	0	0.0476417	0.0952835	0	0	0	0	0	0.0476417	0	0	0	0	0	0
HUZ420220	16968	13.9	PTD	Yes	III	8078		87.0884	0.0990344	0	12.7012	0	0	0	0	0	0	0	0	0	0	0	0	0	0	0	0	0	0.111414	0	0	0	0	0	0	0	0	0	0	0	0	0	0	0	0	0	0	0	0
HUZ421589	16968	17.9	PTD	Yes	IV-B	2975		6.78992	0.0336134	70.2521	0.0672269	0.0336134	0.773109	0.907563	0	8.57143	0.10084	0.0336134	0	0	0.0672269	1.98319	0	0.840336	0.168067	0	1.71429	0.0336134	0	1.57983	2.08403	0	1.31092	0	0	0.168067	0.0672269	0.0336134	0.504202	0	0.0336134	0	0.605042	0.268908	0	0	0	0.0672269	0
HUZ434043	16968	25.9	PTD	Yes	IV-B	3789		51.9662	0.0527844	40.9079	0.105569	0.791766	3.00871	1.21404	0	0.23753	0.0263922	0	0.158353	0	0	0.105569	0.290314	0.0263922	0.211138	0	0.316706	0.0791766	0.0527844	0.105569	0	0	0	0	0	0	0	0	0	0	0	0	0	0	0	0.105569	0	0	0
HUZ421369	16983	12.7	PTD	Yes	I	7562		1.17694	98.1222	0.515737	0.0661201	0.039672	0.0528961	0	0	0.013224	0	0	0	0	0	0	0	0	0	0	0	0	0	0	0	0	0	0	0	0	0	0	0.013224	0	0	0	0	0	0	0	0	0	0
HUZ433171	16983	18.9	PTD	Yes	I	9102		1.24149	98.7036	0	0.0219732	0.0219732	0.0109866	0	0	0	0	0	0	0	0	0	0	0	0	0	0	0	0	0	0	0	0	0	0	0	0	0	0	0	0	0	0	0	0	0	0	0	0
HUZ435006	16983	23.9	PTD	Yes	I	7458		0.76428	99.0212	0.0804505	0.0670421	0	0	0	0.0402253	0	0.0134084	0	0	0	0	0	0	0	0	0	0	0	0.0134084	0	0	0	0	0	0	0	0	0	0	0	0	0	0	0	0	0	0	0	0
HUZ436911	17311	27.7	PTD	No	IV-B	3405		8.51689	0.998532	57.0338	0.117474	0.176211	6.31424	13.5389	0	0.910426	5.52129	0	0.0293686	0	0.323054	0.20558	0	0.587372	2.34949	0	0.117474	0.146843	0	0.0293686	0	0.146843	0.61674	0	0	0.499266	0	0	0.323054	0	0.0881057	0.0293686	0.0293686	0.558003	0.0881057	0	0	0.20558	0
HUZ436167	17424	18.1	PTD	Yes	III	8827		99.5582	0.271893	0	0	0	0	0	0	0	0	0	0	0	0	0	0	0	0	0.0453155	0	0	0	0	0	0	0	0	0	0	0.113289	0	0	0	0	0	0	0	0	0	0	0	0
HUZ437654	17424	22.1	PTD	Yes	III	4572		98.294	0	0.634296	0.0874891	0	0	0	0	0.0656168	0	0	0	0	0	0	0	0	0	0	0	0	0	0.0218723	0.0218723	0	0	0	0	0	0.853018	0	0	0	0	0	0	0	0	0	0	0	0
HUZ604500	17424	25.9	PTD	Yes	III	5255		98.687	0	0.190295	0	0	0	0	0	0.038059	0.0951475	0	0	0	0	0.0951475	0	0	0	0	0.0190295	0	0	0	0	0	0	0	0	0	0.76118	0	0	0	0	0	0	0	0	0	0	0	0
HUZ605142	17424	27.9	PTD	Yes	III	8595		99.3834	0	0.034904	0.0116347	0	0	0.069808	0	0	0	0	0	0	0	0	0	0	0.0581734	0	0.0116347	0	0	0	0	0	0	0	0	0.034904	0.314136	0	0.0116347	0	0	0	0	0.0116347	0.0116347	0	0	0	0
HUZ605895	17424	29.9	PTD	Yes	III	2027		99.2107	0	0.444006	0	0	0	0	0	0.049334	0	0	0	0	0	0	0	0	0	0	0	0	0.24667	0	0	0	0	0	0	0	0	0	0	0	0	0	0	0	0	0	0	0	0
HUZ421083	17439	13.86	TERM	No	IV-B	3674		5.77028	0	68.7534	0.0272183	3.72891	0.762112	8.76429	0.0272183	4.1644	3.37507	0	0.353838	0	0	0.299401	0	0.244965	2.2319	0	0.353838	0.381056	0	0	0	0.0272183	0.16331	0	0	0	0.0816549	0	0	0	0.16331	0	0	0.0816549	0	0	0	0	0
HUZ433604	17439	21.86	TERM	No	III	5577		97.0594	0	1.27309	0	0.2331	0.251031	0.0179308	0.215169	0.0717231	0.0179308	0.412408	0	0	0	0	0.0179308	0	0	0	0.0179308	0.0179308	0.322754	0	0	0	0	0	0	0.0179308	0	0	0	0	0	0	0	0	0	0	0	0	0
HUZ434999	17439	25.86	TERM	No	III	4910		98.3299	0.0407332	0.509165	0	0.346232	0.0610998	0.101833	0	0.0407332	0.0203666	0	0.1222	0.0203666	0.142566	0.0610998	0	0	0	0	0.0203666	0.0203666	0.0203666	0.0203666	0	0	0	0	0	0	0.0407332	0	0.0203666	0	0	0	0	0	0	0	0	0	0
HUZ435871	17439	27.86	TERM	No	III	3811		98.688	0	0.419837	0	0.262398	0	0.0262398	0.0787195	0	0.0262398	0.0262398	0.104959	0	0	0	0	0	0.0262398	0	0	0.0262398	0	0.0262398	0	0	0	0	0	0	0.0262398	0	0	0	0	0.0262398	0	0	0.0262398	0	0	0	0
HUZ437995	17439	33.86	TERM	No	III	12257		97.9848	0.0244758	0.146855	0.0652688	0.0081586	0	0.0081586	1.5175	0	0	0	0	0	0	0.0081586	0	0	0	0	0	0	0.203965	0	0	0	0	0	0	0	0	0	0	0	0	0	0	0	0	0	0	0	0
HUZ432163	17474	11.9	PTD	Yes	IV-B	2251		10.8841	0	21.1906	0.533096	21.1906	4.1315	1.51044	0	0.266548	8.97379	0	10.4398	0	0.888494	1.59929	0	0.844069	1.86584	0	0.977343	0.399822	0.0444247	0.0888494	0	1.51044	1.91026	0	0	0.888494	0	0	2.53221	0	0.0444247	0.0444247	0.533096	1.37717	0.399822	1.15504	0	0.266548	0
HUZ432642	17475	16.71	TERM	No	IV-B	3486		4.3603	0.286862	33.0465	0.0573723	0.0286862	0.229489	23.6374	0.0573723	2.8973	1.77854	0	1.6638	0	0.315548	1.77854	0	4.61847	1.09007	0	0.545037	0.917958	0	1.63511	0	0.0286862	0.114745	16.5806	0	0.143431	0.0286862	0	0.717154	0	0.717154	0.0573723	0.172117	0.229489	0.97533	0	0	0.659782	0
HUZ437259	17475	32.86	TERM	No	IV-B	4740		4.68354	4.2616	33.1646	0	0.421941	1.68776	7.55274	0.105485	9.36709	1.94093	0	3.5865	0	21.962	1.96203	0	1.72996	0.485232	0	1.54008	0.443038	0.105485	1.35021	0	0.168776	0.105485	0.654008	0	0.696203	0.0421941	0	0.126582	0	0.021097	0.0421941	0.253165	0.0843882	0.801688	0	0	0.35865	0
HUZ437964	17475	34.86	TERM	No	I	8440		9.25355	89.8697	0.21327	0	0.0118483	0.28436	0.0473934	0.0118483	0.0473934	0	0	0	0	0.0118483	0	0	0	0	0	0	0	0.225118	0	0	0	0	0.0118483	0	0	0.0118483	0	0	0	0	0	0	0	0	0	0	0	0
HUZ433466	17788	12.14	TERM	No	IV-B	4663		8.47094	0.0857817	43.62	0.793481	20.6305	4.39631	4.18186	0.0428908	2.16599	2.57345	0.0214454	0.0643363	0	0.0428908	3.38838	0.0643363	1.4154	1.97298	0.0214454	1.07227	0.536136	0.0214454	0.600472	0	0.321681	0.943599	0.0643363	0.171563	0.51469	0.0214454	0	0.986489	0	0.0428908	0.428908	0.0428908	0.0214454	0	0	0	0.0214454	0
HUZ436420	17788	20.43	TERM	No	IV-B	4948		8.69038	0	63.5004	0.0606306	16.4713	1.55618	2.26354	0.303153	5.31528	0.424414	0	0	0	0	0.0202102	0	0.222312	0.141471	0	0.363783	0.141471	0	0.0202102	0	0.141471	0.0808407	0	0	0	0	0	0	0	0.0202102	0.0606306	0.0202102	0	0	0	0	0	0
HUZ437866	17788	24.43	TERM	No	III	12964		92.9574	0	3.60228	0.0154273	1.72786	0.863931	0.416538	0	0.285406	0.00771367	0	0	0	0	0	0.00771367	0.00771367	0.023141	0	0.023141	0.0154273	0	0	0	0.00771367	0	0	0	0	0.0154273	0	0	0	0.0154273	0	0	0	0	0	0	0	0
HUZ606287	17788	33.14	TERM	No	IV-B	5551		24.2299	0	12.8625	0	0.0360295	8.73716	0.108089	12.9346	12.16	0	0	0.0360295	0	0	6.08899	0	0	0.0360295	0.108089	2.28788	0.162133	0	2.70222	11.4034	0.144118	0.612502	0.0720591	0	0	0	0	3.45884	0	0	0	0	0	0	0.684561	0	0	0
HUZ432719	17808	17.1	PTD	Yes	III	8585		99.0215	0	0.12813	0.221316	0.0931858	0.0116482	0	0.116482	0.0232964	0	0.0931858	0.0349447	0	0	0.0232964	0	0	0	0	0	0	0.209668	0	0	0	0	0	0	0	0.0116482	0	0	0	0	0	0	0.0116482	0	0	0	0	0
HUZ434055	17808	20.1	PTD	Yes	III	4868		80.2588	0.0821693	14.544	0.164339	1.58176	1.19145	0.431389	0.0205423	1.15037	0.061627	0.0410846	0.0821693	0	0.0205423	0.0205423	0	0.0205423	0.123254	0	0.0410846	0.0205423	0.0410846	0	0	0	0	0	0	0	0.0205423	0.0205423	0	0	0	0	0	0	0	0	0	0	0
HUZ606181	17883	29.57	TERM	No	I	8737		0.0343367	99.7139	0.0343367	0.183129	0	0	0	0	0	0	0	0	0	0	0	0	0	0	0.0228912	0	0	0	0	0	0	0	0	0	0	0	0	0	0	0	0	0	0	0	0	0	0	0
HUZ606782	17883	31.57	TERM	No	I	10024		0.648444	98.2043	0.189545	0.748204	0.0498803	0	0	0	0.00997606	0	0	0.00997606	0	0.0199521	0	0	0	0	0.0897845	0	0.00997606	0	0.00997606	0	0	0	0	0	0	0	0	0	0	0	0	0	0	0	0	0	0	0
HUZ437857	17951	18.57	TERM	No	III	8127		83.6963	0	8.46561	0.036914	0.0984373	0.344531	1.3166	0	0.381445	0.0123047	0	0.0984373	0	0.0492187	0.0123047	0	0.0246093	0	0	0.196875	0.0123047	0.492187	0	0.307617	0	0.036914	1.53808	0	0.0246093	0.664452	0	0.0123047	0	0.0246093	0	2.07949	0	0	0	0	0	0
HUZ605207	17951	23.57	TERM	No	III	10221		94.3645	1.25232	1.35016	0.00978378	0	2.22092	0.136973	0	0.303297	0	0	0	0	0	0.0195676	0	0	0	0.0684864	0.0489189	0	0	0	0.166324	0	0	0	0	0	0.0195676	0	0.00978378	0	0	0	0.0293513	0	0	0	0	0	0
HUZ606399	17951	27.57	TERM	No	III	7178		72.4714	5.58651	15.2828	0.0417944	0.0139315	1.05879	0.710504	0.738367	0.599053	0.515464	0	0.975202	0	0	0.19504	0.0139315	0.167177	0	0.0835887	0.222903	0.0278629	0.0139315	0.0278629	0.0557258	0.236835	0.208972	0.0139315	0	0	0.181109	0	0.0139315	0	0.0139315	0.0278629	0.362218	0	0	0.0417944	0	0.0139315	0
HUZ607150	17951	29.57	TERM	No	III	9664		63.0691	30.9292	1.69702	0.351821	0.0517384	2.2351	0.144868	0.113825	0.206954	0.0413907	0	0	0	0	0.124172	0.0103477	0	0	0.103477	0.0724338	0.031043	0	0	0.600166	0	0	0	0	0	0.0103477	0	0	0	0.0103477	0	0.186258	0	0	0.0103477	0	0	0
HUZ435999	17957	21.57	TERM	No	IV-B	2367		0.380228	0.675961	69.3283	0	0	0	7.39332	0.844951	1.7744	0	0.0422476	0	0	9.20997	0	0	0.211238	0.549218	0	0.126743	0.16899	0	0	0	0	5.74567	0.0422476	0	2.99958	0.0422476	0	0	0	0.126743	0	0.211238	0	0	0.0422476	0	0	0
HUZ437560	17957	25.57	TERM	No	IV-B	4453		3.77274	0.112284	72.1087	0	0.112284	0.0673703	8.82551	0.0673703	3.638	0	0	0.0224568	0	7.61285	0	0	0.112284	0.359308	0	0.291938	0.134741	0.0224568	0	0	0	1.01055	0.0898271	0	0.202111	0	0	0	0	0.134741	0	0.69616	0.157197	0	0.291938	0	0	0
HUZ604843	17957	30.71	TERM	No	IV-B	4863		2.79663	0	71.4579	0.205634	0	0.0411269	7.38227	1.39831	1.85071	0.102817	0	0	0	11.0426	0.0205634	0	0.411269	0.411269	0	0.164508	0.143944	0	0.0205634	0	0.0205634	0.185071	0.102817	0	1.37775	0.0205634	0	0.0205634	0	0.102817	0	0.349578	0.123381	0	0.102817	0	0	0
HUZ606928	17957	36.86	TERM	No	III	7462		1.48754	0.294827	17.703	0	0	0.0268025	0.10721	75.0067	0.0268025	0	0	0	0	0.0268025	0	0	0	0	0	0	0	0	0.0134012	0	0	0.0268025	0.0402037	0	0.0268025	0	0	0	0	0	0	0	0	0.0134012	0	5.19968	0	0
HUZ437911	17973	15.29	TERM	No	III	11484		98.9115	0	0.191571	0	0.714037	0.0261233	0.0348311	0	0	0.0261233	0	0.00870777	0	0	0	0	0	0.00870777	0	0	0.00870777	0	0	0	0	0.00870777	0	0	0	0.00870777	0	0.00870777	0	0	0	0	0.00870777	0	0	0	0	0
HUZ604844	17973	19.29	TERM	No	III	12336		98.3544	0	0.0405318	1.4024	0.0486381	0.113489	0	0	0	0.00810636	0	0	0	0	0	0	0	0	0.0162127	0	0	0	0.00810636	0	0	0	0	0	0	0	0	0	0	0	0	0	0	0	0	0	0	0
HUZ606030	17973	24	TERM	No	III	10019		94.1012	0.00998104	0.199621	3.4734	0	1.88642	0.0499052	0	0	0.0399241	0	0	0	0	0.00998104	0	0	0	0.109791	0.0199621	0.00998104	0	0	0	0.0598862	0	0	0	0	0	0	0	0	0	0.00998104	0	0	0	0	0	0	0
HUZ607061	17973	26	TERM	No	III	9272		65.5738	0.0323555	0.248059	32.8516	0.0862813	0.571613	0.0431406	0	0	0.0107852	0	0	0	0.0107852	0	0	0.0107852	0.0107852	0.399051	0.0215703	0	0	0.0107852	0	0	0.0107852	0	0.107852	0	0	0	0	0	0	0	0	0	0	0	0	0	0
HUZ436544	17987	23.57	TERM	No	III	6375		75.3725	0.0156863	11.0745	0.0470588	3.26275	6.13333	1.17647	0.0156863	0.658824	0.12549	0	0.847059	0	0.0313725	0.0156863	0.156863	0.0156863	0.0784314	0	0.0941176	0.329412	0.0470588	0	0.0156863	0	0.0784314	0.0313725	0	0	0.0156863	0	0.0313725	0	0.0156863	0	0.0313725	0.0156863	0.0941176	0	0	0.0156863	0
HUZ437268	17987	25.57	TERM	No	IV-B	3847		16.6363	0.0519886	20.0416	0.0259943	26.6701	2.44346	6.8365	0.311931	0.415909	2.00156	0	10.9436	0	0	0.649857	6.26462	0.72784	1.14375	0	0.753834	0.675851	0	0.285937	0	0	0.155966	0	0	0	0.18196	0	0	0	0.129971	0.0519886	0	1.09176	0.72784	0	0	0.18196	0
HUZ437972	17987	27.57	TERM	No	III	9565		86.3774	0.0836383	5.4574	0.0104548	3.2828	1.7564	0.543649	0.282279	1.07684	0.104548	0	0.397282	0	0.0104548	0	0.177731	0.0313643	0.0209096	0	0.0731835	0.0836383	0.135912	0	0	0.0104548	0.0104548	0	0	0	0	0	0	0	0	0	0	0	0	0	0	0	0
HUZ604253	17987	29.57	TERM	No	IV-B	4649		3.03291	0	3.91482	0	88.1265	0.32265	0.90342	0	0.10755	0.19359	0	2.19402	0	0	0.06453	0.02151	0.04302	0.06453	0	0.2151	0.17208	0.08604	0	0	0	0.04302	0	0	0	0	0	0	0	0.04302	0	0	0.06453	0.12906	0	0	0.12906	0
HUZ605622	17987	33.57	TERM	No	III	9638		50.1764	0.0103756	0.0103756	0	0	0	0	49.6576	0	0	0	0	0	0	0	0	0	0	0	0	0	0.124507	0	0	0	0	0	0	0	0.0103756	0	0	0	0	0	0	0	0	0	0	0	0
HUZ606208	18059	19.29	TERM	No	III	8705		99.9655	0	0.0114877	0	0.0114877	0	0	0	0	0	0	0	0	0	0	0	0	0	0	0	0	0	0	0	0	0	0	0	0	0	0	0	0	0	0	0	0	0	0	0	0	0
HUZ606020	18065	23.57	TERM	No	IV-B	3428		44.9242	0.0291715	29.4924	0	0	14.8483	2.80047	0	0.350058	1.28355	0	3.87981	0	0	0.233372	0	0.204201	0.37923	0.0875146	0.262544	0.525088	0	0	0	0	0.37923	0	0	0	0.0583431	0	0.0291715	0	0.0583431	0	0.0291715	0	0.0291715	0.0583431	0	0	0
HUZ604592	18081	25.86	TERM	No	III	4169		1.31926	0	10.3142	0	0	0	0.719597	86.1598	0.407772	0	0	0	0	0	0	0	0	0	0	0.119933	0	0.815543	0	0	0	0	0	0	0	0	0	0	0	0	0	0	0	0	0	0	0	0
HUZ437958	18090	15.14	TERM	No	IV-B	7382		64.0883	0	26.822	0	0	1.11081	2.98022	0.216743	2.80412	1.25982	0	0	0	0	0.0135465	0	0.0135465	0.203197	0	0.0948253	0.0812788	0	0	0	0.0135465	0	0	0	0	0.0270929	0	0	0	0.0948253	0.0406394	0.0135465	0.0135465	0.0270929	0	0	0.0406394	0
HUZ604906	18090	19.14	TERM	No	IV-B	6480		46.0802	0	36.2191	0	0.0154321	7.25309	3.61111	0	0.493827	3.05556	0	0	0	0	0.200617	0	0.262346	0.694444	0	0.432099	0.679012	0	0	0	0.185185	0.0462963	0	0	0	0.0771605	0	0.185185	0	0.0308642	0.123457	0	0.108025	0.0617284	0	0	0	0
HUZ606238	18090	23.14	TERM	No	III	7643		67.6174	0	19.2071	0	0	1.15138	2.14575	0	0.300929	3.6504	0	0	0	0	0.157006	0	0.157006	0.444851	0	0.314013	0.955122	0	0	0	2.23734	0.0523355	0	0	0.0392516	0.0654193	0	0.0261677	0	0.0261677	0.130839	0.0130839	0.0654193	0.104671	0	0	0.4056	0
HUZ606227	18095	21.43	TERM	No	III	8302		99.0364	0	0.0120453	0	0	0	0	0	0	0	0	0	0	0	0	0	0.0120453	0	0.939533	0	0	0	0	0	0	0	0	0	0	0	0	0	0	0	0	0	0	0	0	0	0	0
HUZ605472	18102	27.43	TERM	No	III	8062		73.7906	0.0248077	6.64847	5.82982	0	0	1.15356	1.63731	3.49789	0.0496155	0	0	0	0	1.06673	0	0.620194	0.0124039	0	0.347308	0.148846	0.322501	0.694617	0.731828	0.124039	0.0248077	0	0	0.186058	0.0124039	0	0.942694	0	0.0248077	0.0124039	0	0	0.0248077	0.347308	0	1.01712	0
HUZ606774	18102	31.43	TERM	No	III	10185		79.6171	0.284732	4.48699	5.21355	0	0	0.196367	1.48257	6.4703	0	0	0	0	0.00981836	0.11782	0	0	0.0883652	0	0.530191	0.00981836	0.854197	0.00981836	0.0196367	0	0	0.0196367	0	0	0	0	0	0	0	0	0	0	0	0	0	0.284732	0
HUZ604125	18103	13.29	TERM	No	III	4990		60.8016	0.1002	18.6373	0.12024	11.3427	5.57114	0.661323	0.300601	1.64329	0	0	0.260521	0	0.0801603	0	0	0.0400802	0.0601202	0	0.0801603	0.0601202	0	0	0	0	0	0	0	0.0601202	0.0400802	0	0	0	0.0200401	0.0200401	0	0.0200401	0	0	0	0	0
HUZ605398	18103	17.29	TERM	No	III	2596		91.5639	0	0.50077	0	0	0.46225	0.154083	6.97227	0	0.0770416	0	0.0770416	0	0	0	0	0	0	0.0385208	0	0.0385208	0	0	0	0	0	0	0	0	0.0770416	0	0	0	0	0	0	0	0	0	0	0	0
HUZ603824	18127	20.43	TERM	No	III	8142		64.8858	0.024564	0.012282	34.8686	0	0.024564	0.012282	0.012282	0	0	0	0.012282	0	0	0	0	0	0	0	0.012282	0	0.073692	0	0	0	0	0	0	0.012282	0.024564	0	0	0	0	0	0	0	0	0	0	0	0
HUZ604469	18154	14.43	TERM	No	III	10427		96.6913	0.239762	0.642563	0	0	1.97564	0.105495	0	0.316486	0	0	0	0	0	0	0	0	0	0	0	0	0	0	0	0	0	0	0	0	0.019181	0	0	0	0.00959049	0	0	0	0	0	0	0	0
HUZ606586	18154	20.29	TERM	No	III	11979		99.5158	0.00834794	0.108523	0	0.0751315	0.0166959	0	0.0751315	0	0.0250438	0.0751315	0	0	0	0.00834794	0	0.00834794	0.00834794	0	0	0	0	0	0	0	0	0	0	0	0.0250438	0.0250438	0	0	0	0	0	0	0	0	0	0	0
HUZ606169	18178	14.29	TERM	No	IV-B	4357		10.6036	0	50.241	0	3.14437	5.0723	3.19027	0	1.97384	5.85265	0	0.780353	0	0.413128	1.97384	0.481983	0.73445	5.94446	0	1.83613	0.711499	0	1.4689	0.0229516	0.252467	0.114758	0	0.0229516	0	0.481983	0	0.459031	0	0.0229516	1.03282	0.0688547	1.19348	0.160661	0.0229516	0	0.0688547	0
HUZ606424	18240	14.6	PTD	No	III	5109		78.8804	0.880799	13.7796	0.0587199	2.03562	1.27226	0.606772	0	1.27226	0.23488	0	0.11744	0	0.156586	0.11744	0	0.0587199	0.11744	0	0.0587199	0.0782932	0	0	0	0.0782932	0.0195733	0	0	0.0978665	0	0	0.0195733	0	0	0	0.0391466	0	0	0	0	0	0
HUZ612404	18240	22.6	PTD	No	IV-B	3410		56.0997	1.02639	29.4721	0.0879765	0.234604	7.27273	0.85044	0	0.469208	0.733138	0	0.175953	0	0	0.0293255	0	0.175953	0.234604	0	0.0879765	0.0293255	0	0	0	0.615836	2.02346	0	0	0.0293255	0.0293255	0	0.0293255	0	0	0	0	0	0	0.117302	0	0	0
HUZ606812	18275	18	TERM	No	IV-B	4405		13.7571	6.76504	24.6992	0	44.3587	3.40522	1.5891	0.113507	3.0647	0.544835	0	0.0227015	0	0	0.0908059	0	0.136209	0.204313	0	0.272418	0.15891	0.136209	0	0	0.0227015	0	0	0	0	0	0	0	0	0	0.0227015	0	0.045403	0.0681044	0.0227015	0	0.272418	0
HUZ605516	18281	22.29	TERM	No	III	9122		98.7503	0	0.756413	0	0.0109625	0.04385	0.04385	0.0767376	0.0767376	0.04385	0	0	0	0	0.021925	0	0	0.0328875	0.0548125	0	0.0109625	0	0.0109625	0	0	0	0	0	0	0.021925	0	0	0	0	0	0	0.021925	0	0	0	0	0
HUZ606693	18281	25.86	TERM	No	III	10992		99.254	0	0.291121	0	0	0.0181951	0.0636827	0	0.0454876	0	0	0	0	0	0.00909753	0	0	0	0.300218	0	0	0	0	0	0	0	0	0	0	0	0	0	0	0.0181951	0	0	0	0	0	0	0	0
HUZ606086	18350	16.6	PTD	No	III	6877		91.3189	0	0.130871	8.47753	0	0	0	0	0.0290824	0	0	0	0	0	0	0	0	0	0.0145412	0	0	0.0145412	0	0	0	0	0	0	0	0	0	0	0	0	0	0	0	0	0.0145412	0	0	0
HUZ608549	18350	24.6	PTD	No	III	5847		55.3446	39.3706	0.667009	0.359159	0.188131	0.171028	0.0855139	2.66803	0.171028	0	0.0684112	0.0342056	0	0.0342056	0	0	0.0342056	0.0171028	0	0.0171028	0	0.376261	0	0	0	0	0	0	0	0.0684112	0.0342056	0.0342056	0	0	0	0	0	0	0.0171028	0	0	0.0171028
HUZ612479	18350	26.1	PTD	No	III	7215		86.0014	0.04158	0.1386	13.2918	0.19404	0.01386	0	0	0	0	0	0.0693001	0	0	0.01386	0	0	0	0	0	0	0.11088	0	0	0.01386	0	0	0	0	0.01386	0	0	0	0	0	0.01386	0	0	0	0	0	0.02772
HUZ606509	18387	16.86	TERM	No	IV-B	4901		3.0402	0	23.5054	0.30606	40.2571	11.059	8.05958	0	0.265252	3.42787	0	4.6113	0	0	0.020404	1.16303	0.673332	0.367272	0	0.571312	0.265252	0.020404	0	0	0.183636	0.530504	0	0.142828	0	0.10202	0	0.061212	0	0.10202	0.061212	0.020404	0.632524	0	0.061212	0	0.061212	0
HUZ606396	18438	24	PTD	Yes	III	5129		55.118	0.038994	0.292455	43.3613	0.740885	0.0974849	0.0779879	0	0.0584909	0.019497	0	0.038994	0	0	0	0	0	0.019497	0	0	0	0.116982	0	0	0	0	0	0	0	0	0	0	0	0.019497	0	0	0	0	0	0	0	0
HUZ603463	18438	25.5	PTD	Yes	III	8138		96.5594	0.0245761	0.491521	2.59277	0.012288	0	0.0860162	0.012288	0.0614402	0.0245761	0	0	0	0	0.0245761	0	0.012288	0	0	0.012288	0	0.0614402	0	0	0	0	0	0	0	0	0	0	0	0	0	0	0	0	0.012288	0	0	0
HUZ607669	18453	15.5	PTD	Yes	III	6455		77.4129	0	0.0774593	22.3548	0	0	0	0	0.0154919	0.0154919	0	0	0	0	0	0	0.0309837	0	0	0	0	0.0309837	0	0	0	0	0	0.0154919	0	0	0	0	0	0	0	0	0	0	0	0	0	0
HUZ612239	18453	19.5	PTD	Yes	III	7483		89.6566	0.387545	0.0668181	9.55499	0	0	0	0.0534545	0.0267272	0	0	0	0	0.0133636	0.0267272	0.0133636	0	0	0	0	0	0	0	0	0	0	0	0.0534545	0	0.0133636	0	0	0	0	0	0	0	0	0.0133636	0	0	0
HUZ613469	18453	23.5	PTD	Yes	III	7543		86.915	4.67984	0.119316	6.61541	0.0530293	0.0132573	0	0	0.0132573	0	0.450749	0	0	0	0.0265146	0	0	0	0	0	0	0.0265146	0	0	0.0132573	0	0	0.357948	0	0	0.0662866	0	0.185603	0	0	0	0	0	0	0	0	0
HUZ614536	18453	26.9	PTD	Yes	I	7074		1.78117	97.5827	0	0.551315	0	0	0	0	0	0	0	0	0	0	0	0	0	0	0.0141363	0	0	0.0565451	0	0	0	0	0	0	0	0	0	0	0	0	0	0	0	0	0	0	0	0
HUZ615150	18453	29.9	PTD	Yes	I	7005		1.2848	97.773	0.471092	0.371163	0	0	0	0	0.028551	0	0	0	0	0	0	0	0	0	0.028551	0	0	0.0142755	0	0	0	0	0	0	0	0	0	0.0142755	0	0	0	0	0	0	0	0	0	0
HUZ615379	18453	31.5	PTD	Yes	IV-B	3337		18.2799	1.25862	16.4219	0.179802	55.0494	3.23644	0.749176	0	0.839077	0.389571	0	1.97782	0	0	0.0899011	0	0.0599341	0.269703	0	0.179802	0.179802	0	0.029967	0	0.0899011	0.149835	0	0	0.0599341	0.029967	0	0.0899011	0	0.029967	0	0	0.029967	0	0	0	0.0599341	0
HUZ618675	18563	37.86	TERM	No	I	6679		20.8864	75.8497	0.0299446	2.81479	0.0149723	0.0149723	0	0.0598892	0.0149723	0	0	0	0	0	0	0	0	0	0.299446	0	0	0	0	0	0	0	0	0	0	0	0	0	0	0	0	0	0	0	0	0	0	0
HUZ619120	18563	39.86	TERM	No	III	7399		64.0492	31.9503	0.0540614	3.51399	0	0	0.0135153	0.175699	0	0	0	0	0	0	0	0	0	0	0.20273	0	0	0.0135153	0	0	0	0	0	0	0	0	0	0	0	0	0	0	0	0	0	0	0	0
HUZ618830	18612	40.57	TERM	No	I	4856		1.56507	95.6755	0	2.51236	0	0	0	0.0411862	0	0	0	0	0	0	0	0	0	0	0.205931	0	0	0	0	0	0	0	0	0	0	0	0	0	0	0	0	0	0	0	0	0	0	0
HUZ612660	18779	16.9	PTD	Yes	IV-B	3460		42.4277	0	11.9364	0.83815	0	0	1.87861	0	5	1.12717	5.78035	0	0	6.79191	2.68786	0.0289017	0.635838	0.404624	0	0.578035	0.0578035	0	0	0	0.578035	0.202312	0	0	0.693642	0.0578035	8.00578	0.202312	0	0.0289017	0	0.0289017	0	0.0289017	2.83237	0	0.115607	0
HUZ613814	18779	20.9	PTD	Yes	IV-B	2990		16.1873	0	25.0836	0	37.2575	7.3913	1.83946	0	0.133779	1.07023	0	7.29097	0	0	0.602007	0	0.301003	0.769231	0	0.200669	0.100334	0	0	0	0.735786	0.0334448	0	0	0.133779	0.0668896	0	0.100334	0	0.0668896	0	0.401338	0	0	0.0334448	0	0	0
HUZ614226	18779	22.3	PTD	Yes	III	7137		87.2075	0.0140115	3.26468	0	8.14068	0.686563	0.28023	0	0.0840689	0	0	0.0700574	0	0	0	0	0	0.0840689	0	0.0420345	0	0.056046	0	0	0.056046	0	0	0	0	0	0	0	0	0	0	0	0	0	0	0	0	0
HUZ613213	18856	15.6	PTD	No	IV-B	2383		26.1016	0.0419639	44.6916	0.0419639	0.0839278	15.0231	4.57407	0.0839278	2.30802	1.5107	0	2.01427	0	0	0.20982	0	0.125892	0.75535	0	0.671423	0.293747	0.0419639	0	0	0	0.671423	0	0	0	0	0	0	0	0.0419639	0	0.0419639	0.0419639	0.125892	0	0	0	0
HUZ615455	18856	24.7	PTD	No	IV-B	2796		24.1416	0.608011	46.7096	0.0715308	0.0715308	8.11874	5.65093	0	0.822604	6.54506	0	0	0	0	0.250358	0	0.429185	0.608011	0	0.9299	0.500715	0	0.0715308	0.0357654	2.61087	0.321888	0	0	0	0.0357654	0	0	0	0.0357654	0.0715308	0.0357654	0	0.143062	0	0	0.0357654	0
HUZ616193	18856	28.7	PTD	No	IV-B	4613		53.0241	0.368524	38.2181	0.0433557	0.346846	1.95101	2.34121	0	2.70973	0.173423	0	0	0	0.0433557	0	0	0.130067	0.0867115	0	0.0867115	0.195101	0	0	0	0.0867115	0.0216779	0	0	0	0	0	0	0	0.0433557	0	0	0	0	0	0	0	0
HUZ608569	18877	12.4	PTD	Yes	IV-B	2792		19.735	0.537249	60.1361	0.0358166	0.179083	0.0716332	0.0358166	5.83811	0.0358166	0	0	0	0	0	0	0	0	0	0	0	0	0.2149	0.393983	0.179083	0	0.0358166	0	0	0	0	0	0	0	0	0	0	0	0	0	0	0	12.2493
HUZ613334	18877	16.7	PTD	Yes	III	6252		87.3161	0.975688	9.46897	0	0	0.463852	0.415867	0	0.847729	0.0159949	0.0319898	0	0.0639795	0	0.0319898	0	0	0.0159949	0.0159949	0.0319898	0	0.111964	0	0	0	0	0	0	0	0	0	0	0	0	0	0.0319898	0	0	0	0	0	0
HUZ614305	18877	20.4	PTD	Yes	III	8276		94.7318	0.0120831	1.89705	0.241663	0.0362494	2.74287	0.181247	0	0.0724988	0	0	0	0	0	0	0	0	0	0	0	0.0120831	0.0604157	0	0	0	0	0	0	0	0	0	0	0	0	0	0	0	0	0	0	0	0.0120831
HUZ615230	18877	24.4	PTD	Yes	IV-B	5020		61.9721	0	25.5976	0.258964	0.199203	7.80876	0.756972	0	2.60956	0.139442	0	0.0398406	0	0	0.0398406	0	0.119522	0.059761	0	0.059761	0.0398406	0.0398406	0	0.0199203	0	0.0398406	0	0	0.0796813	0	0	0.0199203	0	0	0	0.0199203	0	0	0.0199203	0	0	0
HUZ615641	18877	26.4	PTD	Yes	III	6251		85.4423	0.0639898	11.2622	0.0639898	0.0159974	0.767877	0.671892	0	1.07183	0.0159974	0	0	0.0159974	0	0.0479923	0	0.0319949	0.0959846	0	0.0639898	0	0.0799872	0	0	0	0.0319949	0	0.0159974	0.0159974	0	0.0159974	0	0.0159974	0.0159974	0	0.0159974	0	0	0	0	0	0
HUZ613376	18963	13.6	PTD	No	III	6924		99.7545	0	0.11554	0	0	0	0	0	0.028885	0	0	0	0	0	0	0	0	0	0	0	0	0.0722126	0	0	0	0	0	0	0	0.028885	0	0	0	0	0	0	0	0	0	0	0	0
HUZ614469	18963	17.6	PTD	No	III	7934		99.7983	0	0.025208	0	0	0.0378119	0.012604	0	0	0	0	0	0	0	0	0	0	0.012604	0	0	0	0.0756239	0	0	0	0	0	0	0.012604	0	0	0	0	0	0	0	0	0	0.012604	0	0	0
HUZ615540	18963	22.1	PTD	No	III	5297		99.4903	0	0.113272	0	0	0.0188786	0	0	0.0188786	0	0	0	0	0	0	0	0	0	0	0	0	0.320936	0	0	0	0	0	0	0	0	0	0	0	0	0	0	0	0	0	0	0	0
HUZ616013	18963	24.5	PTD	No	IV-B	3178		6.48206	0	9.78603	2.42291	60.1951	11.9887	2.54877	0	0.251731	0.094399	0	2.76904	0	0	0.157332	0.0629327	0.220264	0.566394	0	0.409062	0.283197	0.0314663	0.125865	0	0.377596	0.409062	0	0	0	0	0	0	0	0.125865	0	0.094399	0.283197	0	0.0314663	0	0	0
HUZ616468	18963	26.7	PTD	No	III	7433		99.3946	0	0.134535	0	0	0	0	0	0.0672676	0.0134535	0	0	0	0	0.0134535	0	0.0134535	0	0	0	0	0.322884	0	0	0	0	0	0	0	0	0	0.0134535	0	0	0	0	0	0	0	0	0	0
HUZ617071	18963	29.7	PTD	No	III	8153		99.4358	0.0613271	0.196247	0	0	0	0.0245308	0.0367963	0.085858	0	0.0122654	0	0	0	0	0	0	0	0.0245308	0	0	0	0	0.0122654	0	0	0	0	0	0.0981234	0	0	0	0	0	0	0	0	0	0	0	0
HUZ618785	18963	32.7	PTD	No	III	7489		98.865	0	0.173588	0	0	0	0	0	0	0	0	0	0	0	0.0267058	0	0	0	0	0	0	0	0.0133529	0	0	0	0	0	0.0133529	0.721058	0	0.0133529	0	0	0	0	0	0	0	0	0	0
HUZ619080	19081	27.71	TERM	No	III	7260		82.1625	0.867769	0.0550964	16.4738	0.0413223	0	0	0	0.0137741	0	0.0550964	0	0.0137741	0	0	0	0	0	0	0	0	0.220386	0	0	0	0.0137741	0	0	0	0	0	0	0.0275482	0	0	0	0	0	0	0	0	0
HUZ619503	19081	29.71	TERM	No	III	7379		91.9501	0.501423	0.0271039	5.58341	0	1.694	0	0.0406559	0	0	0	0	0	0	0	0	0	0	0	0	0	0.20328	0	0	0	0	0	0	0	0	0	0	0	0	0	0	0	0	0	0	0	0
HUZ619910	19081	31.71	TERM	No	III	6491		67.4472	0.477584	0.816515	24.48	0.0770297	0.662456	0	5.46911	0.0308119	0	0	0	0	0	0	0	0	0	0	0	0.0154059	0.446772	0	0	0	0	0	0	0	0	0	0	0	0.0154059	0	0	0	0	0	0	0	0
HUZ620327	19081	33.71	TERM	No	III	6334		72.9397	0.710452	1.78402	23.3344	0	0.410483	0.0157878	0.0947269	0.173666	0	0	0	0	0	0	0	0	0	0	0.0157878	0	0.457847	0	0	0	0	0	0	0	0	0	0	0	0	0	0	0	0	0	0	0	0
HUZ620744	19081	35.71	TERM	No	III	6352		90.995	0.472292	5.65176	2.64484	0	0	0	0	0	0	0	0	0	0	0	0	0	0	0	0	0	0.236146	0	0	0	0	0	0	0	0	0	0	0	0	0	0	0	0	0	0	0	0
HUZ621246	19081	37.71	TERM	No	IV-B	2984		15.248	0	25.6032	0	44.6381	10.8579	0.402145	0	2.2118	0	0	0.536193	0	0	0	0	0	0	0	0.201072	0.0670241	0	0	0	0	0	0	0	0	0	0	0	0	0	0	0	0	0	0	0	0	0
HUZ618856	19088	31.86	TERM	No	III	7321		99.2897	0.273187	0.0273187	0.259527	0	0.122934	0	0.0136593	0	0	0	0	0	0	0	0	0	0	0	0	0	0	0	0	0	0	0	0	0	0	0	0	0	0	0	0	0	0	0	0	0	0
HUZ619280	19088	33.86	TERM	No	III	8298		99.3974	0.457942	0	0.0361533	0	0.0964088	0	0	0	0	0	0	0	0	0	0	0	0	0	0	0	0	0	0	0	0	0	0	0	0.0120511	0	0	0	0	0	0	0	0	0	0	0	0
HUZ619687	19088	35.86	TERM	No	III	8898		98.9773	0.449539	0.157339	0.280962	0.0561924	0.0337154	0	0.0112385	0.022477	0	0	0	0	0	0	0	0	0	0	0	0	0	0	0	0	0	0	0	0	0	0	0	0	0	0	0	0	0	0	0	0	0
HUZ620120	19088	37.86	TERM	No	III	7005		97.8872	0.371163	1.48465	0.0142755	0	0.199857	0	0.0428266	0	0	0	0	0	0	0	0	0	0	0	0	0	0	0	0	0	0	0	0	0	0	0	0	0	0	0	0	0	0	0	0	0	0
HUZ619078	19099	32.71	TERM	No	IV-B	2554		11.5114	0.117463	77.7212	0.0391543	0	4.69851	1.91856	0.0391543	1.52702	0.939702	0	0	0	0	0.234926	0	0.0391543	0.352388	0	0.156617	0.0783085	0	0	0	0.27408	0.313234	0	0	0	0	0	0	0	0.0391543	0	0	0	0	0	0	0	0
HUZ619659	19099	35	TERM	No	IV-B	3651		41.8242	0.465626	49.3563	0.903862	0	1.616	0.931252	0.136949	2.19118	0.328677	0	0	0	0	0.136949	0	0.520405	0.629964	0	0.246508	0.0547795	0.0273898	0	0	0.0547795	0.164339	0	0	0	0	0	0	0	0	0.0273898	0	0	0	0.328677	0	0	0
HUZ620015	19099	37	TERM	No	III	7945		98.3008	1.61108	0.0125865	0	0	0	0	0	0	0	0	0	0	0	0	0	0	0	0.0125865	0	0	0.0503461	0	0	0	0	0	0	0	0	0	0	0	0	0	0	0	0	0	0	0	0
HUZ619337	19113	26.86	TERM	No	III	7085		84.5589	1.19972	0	13.9026	0	0	0	0.0705716	0.0141143	0	0	0	0	0	0	0	0	0	0.239944	0	0	0	0	0	0	0	0	0	0	0	0	0	0	0	0	0	0	0	0	0	0	0
HUZ619737	19113	28.86	TERM	No	III	6317		95.1401	0.253285	1.36141	0.110812	0	0	0.379927	0.237454	0.126642	0.0791515	0	0	0	0	0.0949818	0.0158303	0.174133	0.0633212	0	0.205794	0.0949818	0.221624	0	0	0.0633212	0.0316606	0	0	0.0791515	0	0	0.284945	0	0.0474909	0.0158303	0.0474909	0.0158303	0	0.316606	0	0	0
HUZ620153	19113	30.86	TERM	No	III	6503		94.8485	0.292173	0.0461326	4.73628	0	0	0	0	0	0	0	0	0	0	0	0	0	0	0.0461326	0	0	0.0153775	0	0	0	0	0	0	0	0.0153775	0	0	0	0	0	0	0	0	0	0	0	0
HUZ620584	19113	32.86	TERM	No	III	6923		94.8866	0.0144446	0.130001	4.62227	0.202224	0.0577784	0	0	0	0	0	0	0	0	0	0	0	0	0.0433338	0	0	0	0	0	0	0	0	0	0	0.0288892	0	0	0.0144446	0	0	0	0	0	0	0	0	0
HUZ621079	19113	34.86	TERM	No	III	7201		97.4587	0.0277739	0.0555478	2.09693	0	0	0	0.291626	0	0	0	0	0.0277739	0	0	0	0	0	0.013887	0	0	0	0	0	0	0	0	0	0	0	0	0	0	0	0	0	0	0	0	0	0	0
HUZ621758	19113	37.86	TERM	No	III	7994		97.6107	0.0375281	0.137603	2.03903	0	0	0	0	0	0	0	0	0	0	0	0	0	0	0.112584	0	0	0.0250188	0	0	0	0	0	0	0	0.0125094	0	0	0	0	0	0	0	0	0	0	0	0
HUZ619066	19118	29	TERM	No	I	2414		4.39105	94.6976	0	0.621375	0	0	0	0	0.041425	0	0	0	0	0	0	0	0	0	0.041425	0	0	0.1657	0	0	0	0	0	0	0	0	0	0	0	0	0	0	0	0	0	0	0	0
HUZ619478	19118	31	TERM	No	I	2072		1.25483	98.2625	0.0482625	0	0.0482625	0	0	0	0	0	0	0	0	0	0	0	0	0	0	0	0	0.3861	0	0	0	0	0	0	0	0	0	0	0	0	0	0	0	0	0	0	0	0
HUZ619886	19118	33	TERM	No	I	5942		2.47391	97.139	0.0504881	0.201952	0	0	0	0.0168294	0	0	0	0	0	0	0	0	0	0	0	0	0	0.100976	0	0	0	0	0	0	0	0.0168294	0	0	0	0	0	0	0	0	0	0	0	0
HUZ620305	19118	35	TERM	No	I	7274		1.36101	98.364	0.0274952	0.068738	0.0549904	0.0412428	0	0.0137476	0.0274952	0	0	0	0	0	0	0	0	0	0	0	0	0.0412428	0	0	0	0	0	0	0	0	0	0	0	0	0	0	0	0	0	0	0	0
HUZ620725	19118	37	TERM	No	I	6999		7.84398	90.1557	0	1.30019	0	0	0	0.471496	0	0	0	0	0	0	0	0	0	0	0	0	0	0.200029	0	0	0	0	0	0	0	0.0142878	0	0	0	0	0	0	0	0	0	0	0	0
HUZ621223	19118	39	TERM	No	I	2881		0.0347102	99.9306	0	0	0	0	0	0	0	0	0	0	0	0	0	0	0	0	0	0	0	0.0347102	0	0	0	0	0	0	0	0	0	0	0	0	0	0	0	0	0	0	0	0
HUZ618946	19175	34.14	TERM	No	III	6199		93.8216	4.32328	0	1.45185	0	0	0	0.0483949	0	0	0	0	0	0	0	0	0	0	0.354896	0	0	0	0	0	0	0	0	0	0	0	0	0	0	0	0	0	0	0	0	0	0	0
HUZ619368	19175	36.14	TERM	No	III	6469		92.0235	0.401917	0	6.33792	0	0	0	0.0309167	0	0	0	0	0	0	0	0	0	0	1.19029	0	0	0	0	0	0	0	0	0	0	0.0154583	0	0	0	0	0	0	0	0	0	0	0	0
HUZ619799	19175	38.14	TERM	No	III	7461		96.2337	0.924809	0	2.47956	0	0	0	0	0	0	0	0	0	0	0	0	0	0	0.361882	0	0	0	0	0	0	0	0	0	0	0	0	0	0	0	0	0	0	0	0	0	0	0
HUZ618687	19190	23.71	TERM	No	I	6842		1.60772	98.2315	0	0.102309	0	0	0	0.0146156	0	0	0	0	0	0	0	0	0	0	0.0438468	0	0	0	0	0	0	0	0	0	0	0	0	0	0	0	0	0	0	0	0	0	0	0
HUZ619528	19190	27.71	TERM	No	I	7581		1.12122	98.5226	0.0131909	0.171481	0	0.0131909	0	0.0791452	0	0	0	0	0	0	0	0	0	0	0.0659544	0	0	0	0	0	0	0	0	0	0	0	0	0	0	0	0	0	0	0	0	0	0	0
HUZ619949	19190	29.71	TERM	No	I	7966		2.2345	96.7989	0.0125534	0.602561	0	0	0	0.0878735	0	0	0	0	0	0	0	0	0	0	0.22596	0	0	0	0	0	0	0	0	0	0	0	0	0	0	0	0	0	0	0	0	0	0	0
HUZ620354	19190	31.71	TERM	No	I	8219		0.59618	98.8563	0.0365008	0.0608347	0	0	0	0	0	0	0	0	0	0	0	0	0	0	0.182504	0	0	0	0	0	0	0	0	0	0	0	0	0.0486677	0	0	0	0	0	0	0	0	0	0
HUZ621112	19190	35	TERM	No	I	6843		0.102294	99.5178	0.0146135	0.0292269	0	0	0	0.0146135	0	0	0	0	0	0	0	0	0	0	0.292269	0	0	0.0146135	0	0	0	0	0	0	0	0	0	0	0	0	0	0	0	0	0	0	0	0
HUZ622561	19190	41	TERM	No	I	7099		0.225384	99.6338	0.028173	0	0	0	0	0	0	0	0	0	0	0	0	0	0	0	0.0986054	0	0	0	0	0	0	0	0	0	0	0	0	0	0	0	0	0	0	0	0	0	0	0
HUZ618667	19193	34.43	TERM	No	IV-B	2719		30.2317	0.367782	46.9658	0.147113	6.03163	6.28908	3.93527	0	1.43435	1.1769	0	1.10335	0	0.404561	0.0735565	0.698786	0.0367782	0.110335	0	0.147113	0.257448	0.0367782	0	0	0.220669	0	0	0	0	0	0	0	0	0.110335	0	0.147113	0.0367782	0	0	0	0	0
HUZ619072	19228	32.29	TERM	No	III	3456		53.559	0.636574	0	44.6181	0	0	0	0.434028	0	0	0	0	0	0	0	0	0	0	0.0578704	0	0	0.636574	0	0	0	0	0	0	0	0	0	0	0	0	0	0	0	0	0	0	0	0
HUZ619890	19228	36.29	TERM	No	III	7186		47.4673	0.765377	0.0139159	51.0019	0	0	0	0.0556638	0	0	0	0	0	0	0	0	0	0	0	0	0	0.681881	0	0	0	0	0	0	0	0	0	0	0	0	0	0	0	0	0	0	0	0
HUZ620311	19228	38.29	TERM	No	III	6070		60.1318	1.6804	0	36.8369	0	0	0	0.378913	0	0	0	0	0	0	0	0	0	0	0	0	0	0.7743	0	0	0	0	0.0658979	0	0	0.0164745	0	0.0164745	0	0	0	0	0	0	0	0	0	0
HUZ618925	19244	26	TERM	No	III	8464		97.4008	1.93762	0.153592	0.259924	0.0827032	0.0118147	0.0118147	0	0.0118147	0	0	0	0	0	0	0	0	0	0.0118147	0	0	0.0118147	0	0	0	0	0	0	0	0	0	0.106333	0	0	0	0	0	0	0	0	0	0
HUZ622191	19244	40	TERM	No	III	9402		100	0	0	0	0	0	0	0	0	0	0	0	0	0	0	0	0	0	0	0	0	0	0	0	0	0	0	0	0	0	0	0	0	0	0	0	0	0	0	0	0	0
HUZ616496	19268	14.3	PTD	Yes	III	14632		89.7895	0.020503	0.082012	0.0888464	0.020503	0.00683434	0.00683434	9.5339	0	0	0	0	0	0	0.00683434	0	0	0	0.430563	0	0	0.00683434	0	0	0	0	0	0	0	0	0	0	0	0	0	0	0	0	0	0	0	0
HUZ618693	19269	23.86	TERM	No	III	7676		99.5831	0.377801	0	0.0260552	0	0	0	0	0	0	0	0	0	0	0	0	0	0	0	0	0	0	0	0	0	0	0	0	0	0.0130276	0	0	0	0	0	0	0	0	0	0	0	0
HUZ619533	19269	27.86	TERM	No	III	7233		90.253	1.58994	0	0.0138255	0	0	0	8.14323	0	0	0	0	0	0	0	0	0	0	0	0	0	0	0	0	0	0	0	0	0	0	0	0	0	0	0	0	0	0	0	0	0	0
HUZ619953	19269	29.86	TERM	No	III	6238		72.4591	0.60917	0.0801539	0.384739	0	0	0.0160308	26.3867	0.0160308	0	0	0	0.0160308	0	0	0	0	0	0	0	0	0.0160308	0	0	0	0	0	0	0	0	0	0	0	0	0	0	0	0	0	0	0	0
HUZ620357	19269	31.86	TERM	No	III	4322		85.5622	0.0925497	0.0694123	0.925497	0	0.0231374	0	13.2578	0.0231374	0	0	0	0	0	0	0.0231374	0	0	0	0	0	0	0	0	0	0	0	0	0	0	0	0	0	0	0	0	0	0	0	0	0	0
HUZ621321	19269	36	TERM	No	III	6924		64.7891	0	0	0	0	0	0	35.2109	0	0	0	0	0	0	0	0	0	0	0	0	0	0	0	0	0	0	0	0	0	0	0	0	0	0	0	0	0	0	0	0	0	0
HUZ621922	19269	38.57	TERM	No	III	4328		69.2468	0.0231054	0	0	0	0	0	30.6377	0	0	0	0	0	0	0	0	0	0	0	0	0	0	0	0	0	0.0231054	0	0	0	0.0693161	0	0	0	0	0	0	0	0	0	0	0	0
HUZ618864	19271	21.14	TERM	No	III	6170		94.1167	0.12966	2.64182	2.49595	0	0.0162075	0.0162075	0.0162075	0.259319	0	0	0	0	0	0	0	0	0.0162075	0	0	0	0.275527	0	0	0	0	0	0	0	0.0162075	0	0	0	0	0	0	0	0	0	0	0	0
HUZ619698	19271	25.14	TERM	No	III	6583		94.5162	1.82288	0.881057	2.50646	0	0	0	0.0303813	0	0	0	0	0	0	0	0	0	0	0	0	0	0.24305	0	0	0	0	0	0	0	0	0	0	0	0	0	0	0	0	0	0	0	0
HUZ620133	19271	27.14	TERM	No	III	6058		94.8168	0.577748	0.330142	4.06075	0	0	0	0	0	0	0	0	0	0	0	0	0	0	0	0	0	0.198085	0	0	0	0	0	0	0	0.0165071	0	0	0	0	0	0	0	0	0	0	0	0
HUZ620549	19271	29.29	TERM	No	III	6998		94.6413	0.67162	1.91483	2.31495	0	0	0.0142898	0	0	0	0	0	0	0	0	0	0	0	0	0	0	0.414404	0	0	0	0	0	0	0	0.0285796	0	0	0	0	0	0	0	0	0	0	0	0
HUZ620991	19271	31.14	TERM	No	III	5390		51.5584	0.296846	4.04453	38.6271	0.519481	0.482375	0.0371058	2.31911	1.37291	0	0	0	0	0	0	0.0556586	0	0	0	0.0185529	0	0.593692	0	0	0	0	0	0	0	0	0	0	0	0	0	0	0	0	0	0	0	0
HUZ621695	19271	34	TERM	No	III	6094		91.6475	1.31277	4.20085	2.49426	0	0	0	0	0	0	0	0	0	0	0	0	0	0	0	0	0	0.328192	0	0	0	0	0	0	0	0.0164096	0	0	0	0	0	0	0	0	0	0	0	0
HUZ622186	19271	36	TERM	No	III	6679		92.3492	0.0149723	4.92589	2.12607	0	0	0	0	0	0	0	0	0	0	0	0	0	0	0	0	0	0.58392	0	0	0	0	0	0	0	0	0	0	0	0	0	0	0	0	0	0	0	0
HUZ622644	19271	38	TERM	No	III	6586		91.8008	0.0151837	5.54206	2.36866	0	0	0	0	0	0	0	0	0	0	0	0	0	0	0	0	0	0.273307	0	0	0	0	0	0	0	0	0	0	0	0	0	0	0	0	0	0	0	0
HUZ618690	19286	31.86	TERM	No	I	6594		2.24446	97.3461	0	0.272975	0	0	0.0151653	0.0606612	0	0	0	0	0	0	0	0	0	0	0.0606612	0	0	0	0	0	0	0	0	0	0	0	0	0	0	0	0	0	0	0	0	0	0	0
HUZ619161	19286	34	TERM	No	I	7461		2.93526	95.9791	0.013403	0.924809	0	0	0	0.0670151	0.0268061	0	0	0	0	0	0	0	0	0	0.013403	0	0	0	0	0	0	0	0	0	0	0	0	0.0402091	0	0	0	0	0	0	0	0	0	0
HUZ619589	19286	36	TERM	No	III	7461		96.9575	0.415494	0.603136	0.509315	0	0.160836	0	0.898003	0	0	0	0	0	0	0	0	0	0	0.348479	0	0	0.0938212	0	0	0	0	0	0	0	0.013403	0	0	0	0	0	0	0	0	0	0	0	0
HUZ623471	19286	39.71	TERM	No	I	8004		1.07446	98.7256	0.0249875	0.124938	0	0	0	0	0	0	0	0	0	0	0	0	0	0	0.049975	0	0	0	0	0	0	0	0	0	0	0	0	0	0	0	0	0	0	0	0	0	0	0
HUZ620433	19286	40	TERM	No	I	8654		0.970649	98.8676	0.0115554	0.0346661	0	0	0	0.0924428	0	0	0	0	0	0	0	0	0	0	0.0231107	0	0	0	0	0	0	0	0	0	0	0	0	0	0	0	0	0	0	0	0	0	0	0
HUZ619057	19288	30.43	TERM	No	III	6899		98.3186	1.52196	0.0434846	0.0724743	0	0	0	0.0289897	0.0144949	0	0	0	0	0	0	0	0	0	0	0	0	0	0	0	0	0	0	0	0	0	0	0	0	0	0	0	0	0	0	0	0	0
HUZ619471	19288	32.43	TERM	No	III	6472		99.5828	0.154512	0.108158	0.092707	0	0.0154512	0	0	0.0154512	0	0	0	0	0	0	0	0	0	0	0	0	0	0	0	0	0	0	0	0	0.0154512	0	0	0	0	0	0	0	0	0.0154512	0	0	0
HUZ620083	19288	34.86	TERM	No	III	8082		99.5917	0.0123732	0.0618659	0.23509	0.0123732	0	0	0.0371195	0.0123732	0	0	0	0	0	0	0	0	0	0	0	0	0	0	0	0	0.0123732	0	0	0	0	0	0	0	0	0	0	0	0	0	0	0	0
HUZ620438	19288	36.86	TERM	No	III	7410		98.3941	1.56545	0.0134953	0.0269906	0	0	0	0	0	0	0	0	0	0	0	0	0	0	0	0	0	0	0	0	0	0	0	0	0	0	0	0	0	0	0	0	0	0	0	0	0	0
HUZ618811	19300	34.57	TERM	No	III	4929		83.5666	0.933252	0.0202881	15.1755	0	0.142017	0	0.0202881	0	0	0	0	0	0	0	0	0.0202881	0	0.121729	0	0	0	0	0	0	0	0	0	0	0	0	0	0	0	0	0	0	0	0	0	0	0
HUZ619068	19300	36.57	TERM	No	I	7473		1.00361	98.4879	0	0.17396	0	0.0133815	0.026763	0.053526	0	0	0	0	0	0	0	0	0	0	0.0401445	0	0	0.17396	0	0	0	0	0	0	0	0	0	0	0	0.0133815	0	0	0	0	0	0	0	0
HUZ619482	19300	38.57	TERM	No	I	7429		1.42684	98.0347	0	0.148068	0	0.0269215	0.0134608	0.121147	0	0	0	0	0	0	0	0	0	0	0	0	0	0.215372	0	0	0	0	0	0	0	0	0	0	0	0	0	0	0	0	0	0	0	0
HUZ619888	19300	40.57	TERM	No	I	8158		0.649669	98.8723	0	0.183869	0	0.0245158	0	0.0612895	0	0	0.0122579	0	0	0	0	0	0	0	0	0	0	0.171611	0	0	0	0	0	0	0	0	0	0	0	0	0	0	0	0	0	0	0	0
HUZ614906	19435	17.3	PTD	No	I	8342		0.683289	99.2088	0	0.0839127	0	0	0	0.0239751	0	0	0	0	0	0	0	0	0	0	0	0	0	0	0	0	0	0	0	0	0	0	0	0	0	0	0	0	0	0	0	0	0	0
HUZ616187	19435	23.3	PTD	No	I	7987		0.525855	98.7605	0	0.0125203	0	0	0	0	0	0	0	0	0	0	0	0	0	0	0.676099	0	0	0	0	0	0	0	0	0	0	0	0	0	0	0	0	0	0	0	0	0	0	0
HUZ616630	19435	25.3	PTD	No	I	7607		0.236624	99.2507	0	0	0	0	0	0.0262916	0	0	0	0	0	0	0	0	0	0	0.433811	0	0	0	0	0	0	0	0	0	0	0	0	0	0	0	0	0.0394374	0	0	0	0	0	0
HUZ618336	19435	28.3	PTD	No	I	8108		0.851011	98.4953	0.0123335	0.148002	0	0	0	0	0	0	0	0	0	0	0	0	0	0	0.481006	0	0	0.0123335	0	0	0	0	0	0	0	0	0	0	0	0	0	0	0	0	0	0	0	0
HUZ619682	19653	27.6	PTD	No	III	7969		98.3687	1.24231	0.213327	0.0376459	0	0.0376459	0.0501945	0	0	0	0.0125486	0	0	0	0	0	0	0	0.0125486	0	0	0	0	0	0	0.0125486	0	0	0	0	0	0	0	0	0	0	0.0125486	0	0	0	0	0
HUZ620284	19885	9.6	PTD	Yes	IV-B	2428		8.23723	3.29489	45.799	0	8.3196	7.66063	9.59638	0	0.658979	6.67216	0	0	0	0	0.576606	0.823723	1.72982	1.68863	0	0.864909	0.164745	0	0.0823723	0	0	0.988468	0	0	1.52389	0	0	0	0	0	0.0411862	0.205931	0	0	0.247117	0	0.0411862	0
HUZ620958	19885	12.6	PTD	Yes	I	2624		4.6875	84.6799	0.0762195	8.84146	0.914634	0	0	0	0	0.0381098	0	0.0381098	0	0	0	0	0	0	0.685976	0	0	0	0	0	0	0	0	0	0	0	0	0	0	0	0	0	0.0381098	0	0	0	0	0
HUZ621915	19885	16.6	PTD	Yes	I	5439		2.59239	93.804	0.147086	2.27983	0	0.0183857	0.0551572	0	0	0	0	0	0	0	0	0	0.0183857	0	1.08476	0	0	0	0	0	0	0	0	0	0	0	0	0	0	0	0	0	0	0	0	0	0	0
HUZ622900	19885	20.6	PTD	Yes	III	7344		90.4139	0.0136166	2.02887	5.7598	0.0272331	0.0136166	0.0272331	0	1.68845	0	0	0	0	0	0	0	0	0	0	0	0	0	0	0	0	0	0	0	0	0	0	0	0.0136166	0	0	0	0	0	0	0	0	0
HUZ620990	20018	23.43	TERM	No	I	7687		1.40497	98.4519	0.0520359	0.026018	0	0	0	0	0	0	0	0	0	0	0	0	0	0	0.013009	0	0	0.0520359	0	0	0	0	0	0	0	0	0	0	0	0	0	0	0	0	0	0	0	0
HUZ621969	20018	27.43	TERM	No	I	8084		4.60168	93.951	0	1.16279	0	0	0	0	0	0	0	0	0	0	0	0	0	0	0	0	0	0.272143	0	0	0	0	0	0	0	0.0123701	0	0	0	0	0	0	0	0	0	0	0	0
HUZ622413	20018	29.43	TERM	No	I	6094		9.74729	87.6272	0	1.87069	0	0	0	0	0	0	0	0	0	0	0	0	0	0	0	0	0	0.738431	0	0	0	0	0	0	0	0	0	0	0	0	0	0	0	0	0	0	0	0
HUZ622971	20018	31.43	TERM	No	I	6867		2.25717	95.9662	0.0145624	1.36887	0	0	0	0.0582496	0	0	0	0	0	0	0	0	0	0	0	0	0	0.334935	0	0	0	0	0	0	0	0	0	0	0	0	0	0	0	0	0	0	0	0
HUZ626472	20018	33.43	TERM	No	I	8156		2.89358	94.924	0.171653	1.83914	0	0.0490436	0.0122609	0.0245218	0.0122609	0	0	0	0	0	0	0	0	0	0	0	0	0.0735655	0	0	0	0	0	0	0	0	0	0	0	0	0	0	0	0	0	0	0	0
HUZ626972	20018	35.43	TERM	No	III	7298		71.7183	27.2951	0.150726	0.356262	0.0137024	0.0411072	0	0.0685119	0	0	0.123321	0	0	0	0	0	0	0	0.0137024	0	0	0.123321	0	0	0	0	0	0	0	0	0.0137024	0	0.0548095	0	0	0	0	0	0	0	0	0
HUZ627489	20018	37.43	TERM	No	I	8660		9.95381	88.2333	0	1.18938	0	0.450346	0	0.0230947	0	0	0	0	0	0	0	0	0	0	0	0	0	0.150115	0	0	0	0	0	0	0	0	0	0	0	0	0	0	0	0	0	0	0	0
HUZ628057	20018	39.43	TERM	No	I	8186		4.80088	94.0264	0.012216	0.855118	0	0.012216	0	0.0488639	0	0	0	0	0	0	0	0	0	0	0	0	0	0.232104	0	0	0	0	0	0	0	0	0	0	0	0	0	0.012216	0	0	0	0	0	0
[truncated: 57 more columns]
